# Supplementary material for: Relationship between dominance hierarchy steepness and rank-relatedness of benefits in primates
Source: Behav Ecol. 2024 Aug 13;35(5):arae066. doi: 10.1093/beheco/arae066 (PMC11347755; doi:10.1093/beheco/arae066)
Supplement: arae066_suppl_Supplementary_Data [file arae066_suppl_supplementary_data.zip]

Archive with 12 entries (12 files):
- Supplementary Raw Data.csv
- consensusTree_Primates.nex
- Part 1 All data_ Table2&TableS1-S10.R
- Part 1 All data_ Table2&TableS1-S10.txt
- Part 2 All data_TableS11-S37.R
- Part 2 All data_TableS11-S37.txt
- Part 3 Restricted data_Table3&TableS38-S45.R
- Part 3 Restricted data_Table3&TableS38-S45.txt
- Part 4 Simple models_TableS46-S47.R
- Part 4 Simple models_TableS46-S47.txt
- Part 5 Unpublished and published datasets_TableS48-S63.R
- Part 5 Unpublished and published datasets_TableS48-S63.txt
