# Supplementary material for: Relationship between dominance hierarchy steepness and rank-relatedness of benefits in primates
Source: Behav Ecol. 2024 Aug 13;35(5):arae066. doi: 10.1093/beheco/arae066 (PMC11347755; doi:10.1093/beheco/arae066)
Supplement: arae066_suppl_Supplementary_Data [file arae066_suppl_supplementary_data.zip › Supplementary Raw Data.csv]

Authors	Study	Group	Year	Data_origin	Species	Genus	Dispersal_pattern	Social_organization	Study_setting	Study_duration	Sex	Sex_category	Sample size	Measure_category	FitnessProxy	Benefit_category	Test	rElo_r	rElo.ordinal_r	rElo_es	rElo.ordinal_es	rElo_stp	NDS_r	NDS.ordinal_r	NDS_es	NDS.ordinal_es	NDS_stp	BayesElo_r	BayesElo.ordinal_r	BayesElo_es	BayesElo.ordinal_es	BayesElo_stp	BayesDS_r	BayesDS.ordinal_r	BayesDS_es	BayesDS.ordinal_es	BayesDS_stp	variance	Linearity	significance	Aggression and submission used for the win-loss matrix
Bergh?nel et al	1	1	2010	published	Macaca_sylvanus	Macaca	FP	MMG	provisioned	4	M	M	23	MatingSuccess	ReproductiveSuccess	Indirect	Pearson							0.7529		0.9797	0.53											0.05	0.78	0.0001	Any aggression (i.e. bite, chase, ground slap, lunge, open mouth, point, slap, stare, push-pull) or one submissive (crouch, flee, fear scream, give ground, make room) behavioural element
He et al	2	2	2013	published	Rhinopithecus_roxellana	Rhinopithecus	MFP	MLS	provisioned	10	F	F	5	MatingSuccess	ReproductiveSuccess	Indirect	Pearson	0.8765	0.8889	1.3603	1.4167	0.9748	0.8834	0.8889	1.3911	1.4167	0.9365	0.881113	0.888903	1.3807	1.4167	0.9547	0.8837	0.8889	1.3922	1.4167	0.9379	0.5	1	0.119	Displacement
Corewyn	3	3	2015	published	Alouatta_palliata	Alouatta	MFP	MMG	wild	6.5	M	M	4	MatingSuccess	ReproductiveSuccess	Indirect	Pearson	0.3138	0.5333	0.3247	0.5948	0.946	0.6329	0.5333	0.7462	0.5948	0.7682	0.635102	0.533333	0.7499	0.5948	0.8187	0.6113	0.5333	0.711	0.5948	0.8185	1	1	0.392	Supplants and avoidances
Corewyn	3	4	2015	published	Alouatta_palliata	Alouatta	MFP	MMG	wild	6.5	M	M	4	MatingSuccess	ReproductiveSuccess	Indirect	Pearson	-0.6421	-0.5218	-0.7617	-0.5787	0.9584	-0.29	0.0382	-0.2986	0.0382	0.7417	-0.329661	-0.521754	-0.3424	-0.5787	0.8516	-0.2707	0.0382	-0.2776	0.0382	0.8193	1	0.9	0.386	Supplants and avoidances
Xia et al	4	5	2015	published	Macaca_thibetana	Macaca	FP	MMG	provisioned	5	M	M	5	MatingSuccess	ReproductiveSuccess	Indirect	Pearson	0.8217	0.8087	1.1621	1.1232	0.9743	0.8368	0.8087	1.2105	1.1232	0.8854	0.823956	0.808692	1.169	1.1232	0.9242	0.838	0.8087	1.2144	1.1232	0.8941	0.5	1	0.13	Aggressive and submissive behaviors
Surbeck et al	6	7	2010	published	Pan_paniscus	Pan	MP	MMG	wild	24	M	M	9	MatingSuccess	ReproductiveSuccess	Indirect	Pearson	0.7221	0.7307	0.912	0.9302	0.9907	0.7027	0.7307	0.8726	0.9302	0.8404	0.709522	0.730701	0.8862	0.9302	0.9662	0.7049	0.7307	0.8769	0.9302	0.8602	0.1667	1	0.001	Aggressive interactions
Roeder and Fornasieri?	8	12	1995	published	Eulemur_fulvus_mayottensis	Eulemur	MFP	MMG	captive	9	2M+3F	Mixed	5	FeedingSuccess	EcologicalSuccess	Indirect	Pearson	0.1028	0.1868	0.1031	0.189	0.7533	0.0613	0.1868	0.0614	0.189	0.6618	0.163865	0.1867945	0.1654	0.189	0.7183	0.0612	0.1868	0.0612	0.189	0.6652	0.5	1	0.111	Aggressive and submissive behaviors
Range and No?	9	13	2002	published	Cercocebus_torquatus_atys	Cercocebus	FP	MMG	wild	4	F	F	24	FeedingSuccess	EcologicalSuccess	Indirect	Pearson	0.6514	0.6558	0.7777	0.7854	0.9765	0.6806	0.6697	0.8302	0.8103	0.5104	0.648025	0.633856	0.7719	0.7478	0.9509	0.6783	0.6867	0.8259	0.8416	0.6051	0.0476	0.7091	0.001	Submissive behavior
Barton and Whiten	10	14	1993	published	Papio_anubis	Papio	FP	MMG	wild	13	F	F	19	FeedingSuccess	EcologicalSuccess	Indirect	Spearman	0.647	0.647	0.7701	0.7701	0.9564	0.647	0.647	0.7701	0.7701	0.3582	0.647	0.647	0.7701	0.7701	0.9151	0.647	0.647	0.7701	0.7701	0.4948	0.0625	0.5158	0.001	Agonistic and approach/retreat interactions
Korstjens et al	11	15	2002	published	Colobus_polykomos	Colobus	MFP	MMG	wild	24	F	F	4	Fecundity	ReproductiveSuccess	Direct	Pearson	0.5631	0.5976	0.6374	0.6894	0.7803	0.5228	0.5976	0.5802	0.6894	0.5154	0.604277	0.597614	0.6999	0.6894	0.6294	0.3755	0.5976	0.3948	0.6894	0.5671	1	0.8	0.477	Aggressive or/and submissive behaviors
Chism and Rogers	12	16	1997	published	Erythrocebus_patas	Erythrocebus	FP	OMG	wild	1.5	M	M	5	MatingSuccess	ReproductiveSuccess	Indirect	Spearman	0.5	0.5	0.5493	0.5493	0.7689	0.5	0.5	0.5493	0.5493	0.2322	0.5	0.5	0.5493	0.5493	0.6124	0.5	0.5	0.5493	0.5493	0.5133	0.5	0.55	0.437	Aggressive bouts
Reed et al	13	17	1997	published	Macaca_nigra	Macaca	FP	MMG	wild	1.33	M	M	6	MatingSuccess	ReproductiveSuccess	Indirect	Pearson	0.8035	0.7883	1.1085	1.0669	0.9925	0.7753	0.7883	1.0335	1.0669	0.7111	0.807506	0.788307	1.1198	1.0669	0.9406	0.7118	0.7883	0.8907	1.0669	0.7464	0.3333	0.8857	0.071	Aggressive interactions/direction of supplantations
Payne et al	14	18	2003	published	Cercopithecus_mitis	Cercopithecus	FP	OMG	wild	13	F	F	9	FeedingSuccess	EcologicalSuccess	Indirect	Pearson	-0.4277	-0.4544	-0.4571	-0.4902	0.9714	-0.4672	-0.4544	-0.5065	-0.4902	0.5752	-0.463413	-0.454388	-0.5016	-0.4902	0.9081	-0.4885	-0.4544	-0.534	-0.4902	0.6406	0.1667	0.8167	0.006	Agonistic approach/retreat interactions
Borries et al	15	19	1991	published	Semnopithecus_entellus	Semnopithecus	MFP	OMG	provisioned	71	F	F	13	InfantSurviv	ReproductiveSuccess	Direct	Pearson	0.7706	0.7706	1.0218	1.0218	0.9397	0.7706	0.7706	1.0218	1.0218	0.6298	0.7706	0.7706	1.0218	1.0218	0.8852	0.7706	0.7706	1.0218	1.0218	0.7225	0.1	0.8732	0.002	Displacement
Borries et al	15	19	1991	published	Semnopithecus_entellus	Semnopithecus	MFP	OMG	provisioned	71	F	F	13	Fecundity	ReproductiveSuccess	Direct	Pearson	0.5859	0.5859	0.6714	0.6714	0.9397	0.5859	0.5859	0.6714	0.6714	0.6298	0.5859	0.5859	0.6714	0.6714	0.8852	0.5859	0.5859	0.6714	0.6714	0.7225	0.1	0.8732	0.002	Displacement
Digby	16	20	1995	published	Callithrix_jacchus	Callithrix	MFP	MMG	wild	12	M	M	5	MatingSuccess	ReproductiveSuccess	Indirect	Pearson	0.7328	0.7071	0.9348	0.8814	0.98	0.9288	0.7845	1.6494	1.0569	0.123	0.970145	0.707107	2.0948	0.8814	0.6759	0.9953	0.7071	3.0238	0.8814	0.6368	0.5	0.65	0.456	Dominant/subordinate Interactions
Digby	16	21	1995	published	Callithrix_jacchus	Callithrix	MFP	MMG	wild	12	M	M	5	MatingSuccess	ReproductiveSuccess	Indirect	Pearson	0.7761	0.7717	1.0356	1.0246	0.9858	0.6581	0.7845	0.7895	1.0569	0.2	0.699197	0.784465	0.8657	1.0569	0.7466	0.5912	0.7845	0.6796	1.0569	0.6782	0.5	0.65	0.464	Dominant/subordinate Interactions
Digby	16	22	1995	published	Callithrix_jacchus	Callithrix	MFP	OMG	wild	18	F	F	4	Fecundity	ReproductiveSuccess	Direct	Pearson	0.9129	0.9129	1.5445	1.5445	0.993	0.9658	0.9129	2.0263	1.5445	0.4861	0.964137	0.912871	2.0016	1.5445	0.8307	0.9284	0.9129	1.6464	1.5445	0.6393	1	0.7	0.597	Dominant/subordinate Interactions
Digby	16	20	1995	published	Callithrix_jacchus	Callithrix	MFP	MMG	wild	18	F	F	6	Fecundity	ReproductiveSuccess	Direct	Pearson	0.6614	0.7345	0.7953	0.9385	0.9542	0.8925	0.7345	1.4342	0.9385	0.2825	0.789716	0.734543	1.0707	0.9385	0.7802	0.8586	0.7345	1.2878	0.9385	0.6328	0.3333	0.8286	0.101	Dominant/subordinate Interactions
Digby	16	21	1995	published	Callithrix_jacchus	Callithrix	MFP	MMG	wild	18	F	F	5	Fecundity	ReproductiveSuccess	Direct	Pearson	0.8668	0.866	1.3199	1.317	0.9615	0.841	0.866	1.2245	1.317	0.4936	0.822348	0.866025	1.164	1.317	0.7725	0.8591	0.866	1.2899	1.317	0.638	0.5	0.75	0.333	Dominant/subordinate Interactions
Digby	16	22	1995	published	Callithrix_jacchus	Callithrix	MFP	OMG	wild	18	F	F	4	InfantSurviv	ReproductiveSuccess	Direct	Pearson	0.9438	0.9439	1.7717	1.7725	0.993	0.9643	0.9439	2.0039	1.7725	0.4861	0.975568	0.94388	2.1964	1.7725	0.8307	0.9564	0.9439	1.9018	1.7725	0.6393	1	0.7	0.597	Dominant/subordinate Interactions
Digby	16	20	1995	published	Callithrix_jacchus	Callithrix	MFP	MMG	wild	18	F	F	6	InfantSurviv	ReproductiveSuccess	Direct	Pearson	0.5614	0.6547	0.6348	0.7834	0.9542	0.8445	0.6547	1.2365	0.7834	0.2825	0.726397	0.654654	0.9211	0.7834	0.7802	0.8066	0.6547	1.1172	0.7834	0.6328	0.3333	0.8286	0.101	Dominant/subordinate Interactions
Digby	16	21	1995	published	Callithrix_jacchus	Callithrix	MFP	MMG	wild	18	F	F	5	InfantSurviv	ReproductiveSuccess	Direct	Pearson	0.8668	0.866	1.3199	1.317	0.9615	0.841	0.866	1.2245	1.317	0.4936	0.822348	0.866025	1.164	1.317	0.7725	0.8591	0.866	1.2899	1.317	0.638	0.5	0.75	0.333	Dominant/subordinate Interactions
Isbell and Pruetz	17	23	1998	published	Chlorocebus_pygerythrus	Chlorocebus	FP	MMG	wild	19	F	F	9	FeedingSuccess	EcologicalSuccess	Indirect	Pearson	0.7071	0.7071	0.8814	0.8814	0.9834	0.7071	0.7071	0.8814	0.8814	0.4455	0.7071	0.7071	0.8814	0.8814	0.9262	0.7071	0.7071	0.8814	0.8814	0.6155	0.1667	0.6167	0.074	Supplants, chases, and approach-avoidance interactions
Isbell and Pruetz	17	24	1998	published	Erythrocebus_patas	Erythrocebus	FP	OMG	wild	19	F	F	12	FeedingSuccess	EcologicalSuccess	Indirect	Pearson	-0.5477	-0.5477	-0.6151	-0.6151	0.9001	-0.5477	-0.5477	-0.6151	-0.6151	0.1213	-0.5477	-0.5477	-0.6151	-0.6151	0.7639	-0.5477	-0.5477	-0.6151	-0.6151	0.3823	0.1111	0.3209	0.163	Supplants, chases, and approach-avoidance interactions
Ostner et al	18	25	2011	published	Macaca_assamensis	Macaca	FP	MMG	wild	4	M	M	12	MatingSuccess	ReproductiveSuccess	Indirect	Pearson	0.7163	0.7376	0.9001	0.9452	0.9896	0.7309	0.7219	0.9307	0.9117	0.5136	0.698681	0.731229	0.8647	0.9314	0.948	0.7208	0.7219	0.9092	0.9117	0.7312	0.1111	0.8916	0.001	Winner Loser in decided conflicts (based on clear submissive signals; bared teeth, Make room)
Ostner et al	18	25	2011	published	Macaca_assamensis	Macaca	FP	MMG	wild	4	M	M	11	MatingSuccess	ReproductiveSuccess	Indirect	Pearson	0.4746	0.4613	0.516	0.499	0.9564	0.4691	0.3952	0.5089	0.4179	0.6948	0.484109	0.461312	0.5283	0.499	0.9107	0.4783	0.4536	0.5208	0.4892	0.7471	0.125	0.9227	0.001	Winner Loser in decided conflicts (based on clear submissive signals; bared teeth, Make room)
Newton-Fisher	20	27	2004	published	Pan_troglodytes_schweinfurthii	Pan	MP	MMG	wild	15	M	M	12	MatingSuccess	ReproductiveSuccess	Indirect	Pearson	0.3578	0.4003	0.3744	0.424	0.9885	0.3911	0.4003	0.4131	0.424	0.274	0.405155	0.400315	0.4298	0.424	0.8897	0.353	0.3733	0.3688	0.3922	0.5957	0.1111	0.7063	0.001	Pant-grunt vocalisations
Struhsaker and Leland?	21	28	1985	published	Piliocolobus_tephrosceles	Piliocolobus	MFP	MMG	wild	8	M	M	4	MatingSuccess	ReproductiveSuccess	Indirect	Pearson	0.887	0.8575	1.4078	1.2839	0.9755	0.9105	0.8575	1.5307	1.2839	0.5437	0.925508	0.857529	1.6261	1.2839	0.7775	0.8671	0.8575	1.3214	1.2839	0.5203	1	0.6	0.678	Chase and supplantation
Harding	23	31	1980	published	Papio_anubis	Papio	FP	MMG	wild	12	M	M	5	MatingSuccess	ReproductiveSuccess	Indirect	Pearson	0.1387	0.1387	0.1396	0.1396	0.9966	0.1613	0.1387	0.1627	0.1396	0.8822	0.149993	0.138675	0.1511	0.1396	0.9458	0.1556	0.1387	0.1569	0.1396	0.8987	0.5	1	0.12	Chasing and displacing
Robinson	24	32	1981	published	Cebus_olivaceus	Cebus	FP	OMG	wild	26	F	F	8	FeedingSuccess	EcologicalSuccess	Indirect	Spearman	0.66	0.66	0.7928	0.7928	0.9477	0.66	0.66	0.7928	0.7928	0.7253	0.66	0.66	0.7928	0.7928	0.8785	0.66	0.66	0.7928	0.7928	0.7919	0.2	0.9048	0.003	Aggression
Sapolsky	25	33	1983	published	Papio_anubis	Papio	FP	MMG	wild	6	M	M	11	MatingSuccess	ReproductiveSuccess	Indirect	Pearson	0.6523	0.6571	0.7793	0.7878	0.9507	0.6242	0.6227	0.7318	0.7294	0.3195	0.6778345	0.6571395	0.8251	0.7878	0.8537	0.6277	0.6199	0.7375	0.7248	0.5585	0.125	0.5568	0.032	Approach-avoid/aggression
Strum	26	31	1982	published	Papio_anubis	Papio	FP	MMG	wild	17	M	M	7	MatingSuccess	ReproductiveSuccess	Indirect	Spearman	-0.255	-0.255	-0.2608	-0.2608	0.4191	-0.255	-0.255	-0.2608	-0.2608	0.4479	-0.255	-0.255	-0.2608	-0.2608	0.4826	-0.255	-0.255	-0.2608	-0.2608	0.4572	0.25	1	0.001	Aggressive bouts
Taub	27	34	1980	published	Macaca_sylvanus	Macaca	FP	MMG	wild	12	M	M	11	MatingSuccess	ReproductiveSuccess	Indirect	Pearson	0.8503	0.8626	1.2573	1.3035	0.8713	0.8475	0.8626	1.2471	1.3035	0.5944	0.869851	0.86263	1.3325	1.3035	0.8242	0.8323	0.871	1.1954	1.3373	0.6942	0.125	0.7591	0.001	Dyadic interactions and aggressions
Whitten	28	35	1983	published	Chlorocebus_pygerythrus	Chlorocebus	FP	MMG	wild	24	F	F	8	FeedingSuccess	EcologicalSuccess	Indirect	Pearson	0.3974	0.3654	0.4206	0.3831	0.9462	0.2884	0.2792	0.2968	0.2869	0.2946	0.374778	0.358914	0.394	0.3756	0.8104	0.3319	0.1801	0.345	0.1821	0.46	0.2	0.4762	0.307	Supplant
Whitten	28	35	1983	published	Chlorocebus_pygerythrus	Chlorocebus	FP	MMG	wild	24	F	F	8	FeedingSuccess	EcologicalSuccess	Indirect	Pearson	0.7885	0.7325	1.0675	0.934	0.9462	0.6383	0.7325	0.7554	0.934	0.2946	0.62079	0.61978	0.7263	0.7246	0.8104	0.456	0.5071	0.4922	0.5588	0.46	0.2	0.4762	0.307	Supplant
Whitten	28	35	1983	published	Chlorocebus_pygerythrus	Chlorocebus	FP	MMG	wild	24	F	F	8	Fecundity	ReproductiveSuccess	Direct	Pearson	0.8812	0.8403	1.381	1.2221	0.9462	0.7684	0.7965	1.0163	1.089	0.2946	0.798487	0.796515	1.0944	1.089	0.8104	0.7057	0.6653	0.8785	0.8022	0.46	0.2	0.4762	0.307	Supplant
Whitten	28	35	1983	published	Chlorocebus_pygerythrus	Chlorocebus	FP	MMG	wild	24	F	F	8	MatingSuccess	ReproductiveSuccess	Indirect	Spearman	0.714	0.714	0.8953	0.8953	0.9462	0.714	0.714	0.8953	0.8953	0.2946	0.714	0.714	0.8953	0.8953	0.8104	0.714	0.714	0.8953	0.8953	0.46	0.2	0.4762	0.307	Supplant
Whitten	28	35	1983	published	Chlorocebus_pygerythrus	Chlorocebus	FP	MMG	wild	24	F	F	8	InfantSurviv	ReproductiveSuccess	Direct	Pearson	0.3202	0.2648	0.3319	0.2713	0.9462	0.1315	0.2648	0.1323	0.2713	0.2946	0.090835	0.147122	0.0911	0.1482	0.8104	-0.0243	0.0294	-0.0243	0.0294	0.46	0.2	0.4762	0.307	Supplant
Whitten	28	36	1983	published	Chlorocebus_pygerythrus	Chlorocebus	FP	MMG	wild	19	F	F	9	FeedingSuccess	EcologicalSuccess	Indirect	Pearson	0.2747	0.2265	0.2819	0.2305	0.9619	0.2775	0.283	0.2849	0.2909	0.351	0.317301	0.226469	0.3286	0.2305	0.8767	0.2358	0.1672	0.2404	0.1688	0.4993	0.1667	0.5083	0.14	Supplant
Whitten	28	36	1983	published	Chlorocebus_pygerythrus	Chlorocebus	FP	MMG	wild	19	F	F	9	Fecundity	ReproductiveSuccess	Direct	Pearson	0.3063	0.3613	0.3164	0.3784	0.9619	0.3347	0.2579	0.3481	0.2638	0.351	0.353923	0.361305	0.3699	0.3784	0.8767	0.2462	0.2579	0.2514	0.2638	0.4993	0.1667	0.5083	0.14	Supplant
Whitten	28	36	1983	published	Chlorocebus_pygerythrus	Chlorocebus	FP	MMG	wild	19	F	F	9	MatingSuccess	ReproductiveSuccess	Indirect	Spearman	0.991	0.991	2.6996	2.6996	0.9619	0.991	0.991	2.6996	2.6996	0.351	0.991	0.991	2.6996	2.6996	0.8767	0.991	0.991	2.6996	2.6996	0.4993	0.1667	0.5083	0.14	Supplant
Whitten	28	36	1983	published	Chlorocebus_pygerythrus	Chlorocebus	FP	MMG	wild	19	F	F	9	InfantSurviv	ReproductiveSuccess	Direct	Pearson	-0.0038	0.0527	-0.0038	0.0528	0.9619	0.1512	0.0527	0.1524	0.0528	0.351	0.083467	0.052705	0.0837	0.0528	0.8767	-0.0165	-0.1054	-0.0165	-0.1058	0.4993	0.1667	0.5083	0.14	Supplant
Cords	29	37	2000	published	Cercopithecus_mitis	Cercopithecus	FP	MMG	wild	52	F	F	10	InfantSurviv	ReproductiveSuccess	Direct	Pearson	-0.0686	-0.0868	-0.0687	-0.087	0.9714	-0.0361	-0.1372	-0.0361	-0.138	0.3405	-0.094255	-0.08683	-0.0945	-0.087	0.8761	-0.0441	-0.1114	-0.0442	-0.1118	0.5295	0.1429	0.5758	0.041	Approach�Cretreat interactions, spontaneous submission and aggressive interactions
Nishida and Hosaka	30	38	1996	published	Pan_troglodytes_schweinfurthii	Pan	MP	MMG	wild	3	M	M	9	MatingSuccess	ReproductiveSuccess	Indirect	Pearson	0.577	0.5973	0.658	0.6889	0.8988	0.6063	0.5939	0.703	0.6837	0.5534	0.557102	0.5972585	0.6286	0.6889	0.8096	0.5827	0.5939	0.6665	0.6837	0.6984	0.1667	0.8334	0.003	Pant-grunt call/agonistic interaction
Smuts	31	39	1985	published	Papio_anubis	Papio	FP	MMG	wild	3	M	M	12	MatingSuccess	ReproductiveSuccess	Indirect	Pearson	0.3904	0.4403	0.4123	0.4726	0.8699	0.4457	0.3725	0.4793	0.3914	0.1892	0.440387	0.392865	0.4727	0.4152	0.7327	0.4889	0.3929	0.5346	0.4152	0.425	0.1111	0.4161	0.093	Agomistic interaction
Smuts	31	39	1985	published	Papio_anubis	Papio	FP	MMG	wild	3	M	M	12	MatingSuccess	ReproductiveSuccess	Indirect	Pearson	-0.1988	-0.1719	-0.2015	-0.1737	0.9284	-0.1799	-0.1684	-0.1819	-0.17	0.4657	-0.189591	-0.171931	-0.1919	-0.1737	0.8477	-0.2465	-0.2456	-0.2516	-0.2507	0.62	0.1111	0.7587	0.001	Agomistic interaction
Boesch and Boesch-Achermann	32	26	2000	published	Pan_troglodytes_verus	Pan	MP	MMG	wild	2	M	M	8	MatingSuccess	ReproductiveSuccess	Indirect	Pearson	0.7584	0.7608	0.9923	0.9981	0.9022	0.6156	0.6871	0.7179	0.8424	0.3904	0.731503	0.760814	0.932	0.9981	0.7689	0.675	0.7608	0.8199	0.9981	0.6319	0.2	0.7262	0.032	Agonistic confrontation
Mwamende	33	40	2009	published	Cercocebus_galeritus	Cercocebus	FP	MMG	wild	6	M	M	6	MatingSuccess	ReproductiveSuccess	Indirect	Pearson	0.715	0.7938	0.8974	1.0816	0.4945	0.6294	0.5928	0.7404	0.682	0.4048	0.703418	0.733492	0.874	0.9362	0.4806	0.6327	0.5928	0.7459	0.682	0.4779	0.3333	0.6571	0.215	Aggression and flee
Mwamende	33	40	2009	published	Cercocebus_galeritus	Cercocebus	FP	MMG	wild	6	F	F	7	MatingSuccess	ReproductiveSuccess	Indirect	Pearson	0.2307	0.2018	0.2349	0.2047	0.6289	0.2606	0.2018	0.2667	0.2047	0.3469	0.259508	0.201848	0.2656	0.2047	0.5871	0.3049	0.2826	0.3149	0.2905	0.5021	0.25	0.5357	0.222	Aggression and flee
Collins	34	41	1981	published	Papio_cynocephalus	Papio	FP	MMG	wild	4	F	F	19	MatingSuccess	ReproductiveSuccess	Indirect	Spearman	-0.127	-0.127	-0.1277	-0.1277	0.964	-0.127	-0.127	-0.1277	-0.1277	0.5001	-0.127	-0.127	-0.1277	-0.1277	0.9314	-0.127	-0.127	-0.1277	-0.1277	0.5954	0.0625	0.6904	0.001	Avoidance and supplants
Collins	34	41	1981	published	Papio_cynocephalus	Papio	FP	MMG	wild	4	M	M	12	MatingSuccess	ReproductiveSuccess	Indirect	Spearman	0.79	0.79	1.0714	1.0714	0.9575	0.79	0.79	1.0714	1.0714	0.806	0.79	0.79	1.0714	1.0714	0.9168	0.79	0.79	1.0714	1.0714	0.8235	0.1111	1	0.001	Avoidance and supplants
Collins	34	41	1981	published	Papio_cynocephalus	Papio	FP	MMG	wild	4	M	M	8	MatingSuccess	ReproductiveSuccess	Indirect	Spearman	0.714	0.714	0.8953	0.8953	0.9334	0.714	0.714	0.8953	0.8953	0.7893	0.714	0.714	0.8953	0.8953	0.8887	0.714	0.714	0.8953	0.8953	0.81	0.2	1	0.001	Avoidance and supplants
De laFuente et al	35	42	2019	published	Callithrix_jacchus	Callithrix	MFP	MMG	provisioned	8	1F+4M	Mixed	5	FeedingSuccess	EcologicalSuccess	Indirect	Pearson	0.6067	0.3608	0.7037	0.3779	0.8571	0.1387	0.3608	0.1396	0.3779	0.7629	0.040632	0.360844	0.0407	0.3779	0.7675	0.1633	0.3608	0.1648	0.3779	0.7753	0.5	1	0.096	Agonistic interactions during experiments
De laFuente et al	35	42	2019	published	Callithrix_jacchus	Callithrix	MFP	MMG	provisioned	8	1F+4M	Mixed	5	FeedingSuccess	EcologicalSuccess	Indirect	Pearson	0.8291	0.6838	1.1852	0.8361	0.8702	0.8224	0.6838	1.1643	0.8361	0.7134	0.859298	0.911685	1.2907	1.5374	0.764	0.7989	0.6838	1.0955	0.8361	0.7634	0.5	1	0.119	Agonistic interactions during experiments
De laFuente et al	35	43	2019	published	Callithrix_jacchus	Callithrix	MFP	MMG	provisioned	8	4F+2M	Mixed	6	FeedingSuccess	EcologicalSuccess	Indirect	Pearson	-0.1148	-0.0826	-0.1154	-0.0828	0.8203	0.1526	-0.0826	0.1538	-0.0828	0.7527	0.108992	-0.082624	0.1094	-0.0828	0.7495	0.1471	-0.0826	0.1482	-0.0828	0.7653	0.3333	0.9714	0.016	Agonistic interactions during experiments
Houle and Wrangham	36	46	2021	published	Pan_troglodytes_schweinfurthii	Pan	MP	MMG	provisioned	14	M	M	13	FeedingSuccess	EcologicalSuccess	Indirect	Pearson	0.8309	0.857	1.1911	1.2821	0.9328	0.8582	0.7998	1.2864	1.0981	0.7414	0.876687	0.847585	1.3613	1.2475	0.8735	0.8642	0.8076	1.3096	1.1202	0.7599	0.1	0.8791	0.001	Agonistic interactions and pant-grunts
Houle and Wrangham	36	46	2021	published	Pan_troglodytes_schweinfurthii	Pan	MP	MMG	provisioned	14	F	F	16	FeedingSuccess	EcologicalSuccess	Indirect	Pearson	0.6425	0.6639	0.7625	0.7998	0.9025	0.5732	0.6503	0.6523	0.7758	0.199	0.644281	0.655451	0.7655	0.7848	0.8067	0.618	0.6729	0.7218	0.816	0.448	0.0769	0.4382	0.004	Agonistic interactions and pant-grunts
Guo et al	37	2	2020	published	Rhinopithecus_roxellana	Rhinopithecus	MFP	MLS	provisioned	2	M	M	10	FeedingSuccess	EcologicalSuccess	Indirect	Pearson	0.8984	0.8984	1.464	1.464	0.914	0.8984	0.8984	1.464	1.464	0.5181	0.8984	0.8984	1.464	1.464	0.8457	0.8984	0.8984	1.464	1.464	0.7018	0.1429	0.903	0.001	Threatening and/or physically aggressive behavior
Li et al	38	47	2015	published	Macaca_thibetana	Macaca	FP	MMG	provisioned	4	M	M	4	MatingSuccess	ReproductiveSuccess	Indirect	Pearson	0.926	0.9635	1.6297	1.9921	0.9666	0.9205	0.9635	1.5925	1.9921	0.7976	0.94475	0.963465	1.7805	1.9921	0.8918	0.9291	0.9635	1.652	1.9921	0.8348	1	1	0.379	Aggressive and submissive behaviors
Li et al	38	47	2015	published	Macaca_thibetana	Macaca	FP	MMG	provisioned	4	F	F	12	MatingSuccess	ReproductiveSuccess	Indirect	Pearson	0.3277	0.3626	0.3403	0.3799	0.9841	0.3904	0.3626	0.4123	0.3799	0.7036	0.370138	0.362607	0.3886	0.3799	0.9619	0.3865	0.3626	0.4077	0.3799	0.7619	0.1111	1	0.001	Aggressive and submissive behaviors
Xia et al	39	29	2017	published	Rhinopithecus_bieti	Rhinopithecus	MFP	MLS	provisioned	8	M	M	6	FeedingSuccess	EcologicalSuccess	Indirect	Pearson	0.7495	0.7272	0.9719	0.9228	0.5338	0.6621	0.8301	0.7965	1.1884	0.4202	0.601381	0.727219	0.6953	0.9228	0.5417	0.6631	0.8301	0.7984	1.1884	0.4292	0.3333	1	0.018	Aggression: biting, scratching, hitting, chasing, threatening, replacing, and submissive behavior: avoidance, cowering, flee
Xia	40	5	2013	published	Macaca_thibetana	Macaca	FP	MMG	provisioned	13	M	M	12	MatingSuccess	ReproductiveSuccess	Indirect	Pearson	0.8394	0.822	1.2192	1.163	0.9642	0.8204	0.822	1.1581	1.163	0.8642	0.810338	0.822024	1.128	1.163	0.9224	0.8205	0.7794	1.1582	1.0439	0.8703	0.1111	1	0.001	Aggressive and submissive behaviors
Vervaecke et al	41	48	1999	published	Pan_paniscus	Pan	MP	MMG	captive	6	3M+3F	Mixed	6	FeedingSuccess	EcologicalSuccess	Indirect	Pearson	0.9531	0.9529	1.865	1.8623	0.9929	0.9671	0.9529	2.0461	1.8623	0.7357	0.955371	0.952893	1.89	1.8623	0.9328	0.964	0.9529	1.9994	1.8623	0.7791	0.3333	1	0.014	Fleeing upon aggression and peering
Vervaecke et al	42	48	2000	published	Pan_paniscus	Pan	MP	MMG	captive	11	3M+3F	Mixed	6	FeedingSuccess	EcologicalSuccess	Indirect	Pearson	0.9525	0.9175	1.8578	1.5728	0.9716	0.9331	0.9175	1.6815	1.5728	0.938	0.961634	0.909758	1.9672	1.5261	0.9349	0.9291	0.9175	1.6516	1.5728	0.9399	0.3333	1	0.018	Agonism (based upon fleeing and peering)
Scott and Lockard	45	50	1999	published	Gorilla_gorilla_gorilla	Gorilla	MFP	OMG	captive	11	F	F	5.5	FeedingSuccess	EcologicalSuccess	Indirect	Pearson	0.4751	0.4751	0.5166	0.5166	0.8753	0.4751	0.4751	0.5166	0.5166	0.5847	0.4751	0.4751	0.5166	0.5166	0.7673	0.4751	0.4751	0.5166	0.5166	0.6898	0.4	0.8643	0.174	Supplantations
Jones	47	51	1980	published	Alouatta_palliata	Alouatta	MFP	MMG	wild	18	F	F	7	MatingSuccess	ReproductiveSuccess	Indirect	Pearson	0.1927	0.2699	0.1951	0.2767	0.9021	0.3338	0.2699	0.3471	0.2767	0.664	0.386068	0.269892	0.4072	0.2767	0.8016	0.3721	0.2699	0.3908	0.2767	0.6741	0.25	0.8036	0.041	Supplantations
Tr��bouet	49	53	2019	published	Macaca_leonina	Macaca	FP	MMG	wild	6	M	M	6	Fecundity	ReproductiveSuccess	Direct	Pearson	0.7722	0.7754	1.0256	1.0337	0.9843	0.8096	0.7754	1.1257	1.0337	0.6926	0.79281	0.775398	1.079	1.0337	0.9109	0.8023	0.7754	1.1051	1.0337	0.7473	0.3333	1	0.032	Aggressive behaviors (bite, chase, grab, grunt, face threat, push, and scream) and submissive behaviors (submissive crouch, fear grimace, flee, lip-smack, supplant/being supplanted, scream, and squeak) were recorded during focal sampling and ad libitum sampling
Tr��bouet	49	53	2019	published	Macaca_leonina	Macaca	FP	MMG	wild	3	M	M	9	MatingSuccess	ReproductiveSuccess	Indirect	Pearson	0.7007	0.6841	0.8687	0.8368	0.9806	0.7336	0.7367	0.9364	0.9433	0.568	0.677391	0.684103	0.8243	0.8368	0.9277	0.7217	0.7196	0.9112	0.9067	0.6702	0.1667	0.9083	0.001	Aggressive behaviors (bite, chase, grab, grunt, face threat, push, and scream) and submissive behaviors (submissive crouch, fear grimace, flee, lip-smack, supplant/being supplanted, scream, and squeak) were recorded during focal sampling and ad libitum sampling
Kaburu et al	50	54	2018	unpublished	Macaca_mulatta	Macaca	FP	MMG	provisioned	20	M	M	12	FeedingSuccess	EcologicalSuccess	Indirect	Pearson	-0.0409	-0.0268	-0.041	-0.0268	0.9868	-0.0049	-0.0268	-0.0049	-0.0268	0.8022	-0.02789	-0.026775	-0.0279	-0.0268	0.9749	0.0121	0.0374	0.0121	0.0374	0.8184	0.1111	0.8881	0.001	All displacements (approach/leave interactions), submissions and agonistic dyadic aggressive interactions between individuals with a clear winner/loser outcome during focal sampling and ad libitum in between.
Kaburu et al	50	54	2018	unpublished	Macaca_mulatta	Macaca	FP	MMG	provisioned	20	M	M	12	MatingSuccess	ReproductiveSuccess	Indirect	Pearson	0.3651	0.3678	0.3828	0.3859	0.9868	0.368	0.3678	0.3861	0.3859	0.8022	0.350366	0.367844	0.3659	0.3859	0.9749	0.3505	0.3678	0.366	0.3859	0.8184	0.1111	0.8881	0.001	All displacements (approach/leave interactions), submissions and agonistic dyadic aggressive interactions between individuals with a clear winner/loser outcome during focal sampling and ad libitum in between.
Kaburu et al	50	54	2018	unpublished	Macaca_mulatta	Macaca	FP	MMG	provisioned	20	F	F	26	FeedingSuccess	EcologicalSuccess	Indirect	Pearson	-0.3949	-0.3804	-0.4176	-0.4006	0.9798	-0.3357	-0.3495	-0.3492	-0.3649	0.6026	-0.351924	-0.377254	-0.3676	-0.3969	0.9596	-0.3514	-0.3655	-0.367	-0.3832	0.7221	0.0435	0.7562	0.001	All displacements (approach/leave interactions), submissions and agonistic dyadic aggressive interactions between individuals with a clear winner/loser outcome during focal sampling and ad libitum in between.
Kaburu et al	50	54	2018	unpublished	Macaca_mulatta	Macaca	FP	MMG	provisioned	20	F	F	26	MatingSuccess	ReproductiveSuccess	Indirect	Pearson	0.0227	0.0298	0.0227	0.0298	0.9798	0.0288	0.0306	0.0288	0.0306	0.6026	-0.009258	-0.014245	-0.0093	-0.0142	0.9596	0.0504	0.0363	0.0504	0.0363	0.7221	0.0435	0.7562	0.001	All displacements (approach/leave interactions), submissions and agonistic dyadic aggressive interactions between individuals with a clear winner/loser outcome during focal sampling and ad libitum in between.
Kaburu et al	50	55	2017	unpublished	Macaca_mulatta	Macaca	FP	MMG	provisioned	13	M	M	9	FeedingSuccess	EcologicalSuccess	Indirect	Pearson	0.1641	0.1408	0.1656	0.1418	0.9711	0.1231	0.1289	0.1237	0.1296	0.339	0.173786	0.140813	0.1756	0.1418	0.8798	-0.0215	-0.0117	-0.0215	-0.0117	0.548	0.1667	0.525	0.141	All displacements (approach/leave interactions), submissions and agonistic dyadic aggressive interactions between individuals with a clear winner/loser outcome during focal sampling and ad libitum in between.
Kaburu et al	50	55	2017	unpublished	Macaca_mulatta	Macaca	FP	MMG	provisioned	13	M	M	9	MatingSuccess	ReproductiveSuccess	Indirect	Pearson	0.2479	0.2582	0.2531	0.2642	0.9711	0.097	0.1943	0.0973	0.1968	0.339	0.220331	0.258205	0.224	0.2642	0.8798	-0.0282	0.0048	-0.0282	0.0048	0.548	0.1667	0.525	0.141	All displacements (approach/leave interactions), submissions and agonistic dyadic aggressive interactions between individuals with a clear winner/loser outcome during focal sampling and ad libitum in between.
Kaburu et al	50	55	2017	unpublished	Macaca_mulatta	Macaca	FP	MMG	provisioned	13	F	F	18	FeedingSuccess	EcologicalSuccess	Indirect	Pearson	-0.0124	-0.0351	-0.0124	-0.0351	0.9705	-0.0588	-0.0831	-0.0588	-0.0833	0.534	-0.071772	-0.065435	-0.0719	-0.0655	0.9501	-0.0547	-0.0047	-0.0548	-0.0047	0.6689	0.0667	0.7348	0.001	All displacements (approach/leave interactions), submissions and agonistic dyadic aggressive interactions between individuals with a clear winner/loser outcome during focal sampling and ad libitum in between.
Kaburu et al	50	55	2017	unpublished	Macaca_mulatta	Macaca	FP	MMG	provisioned	13	F	F	18	MatingSuccess	ReproductiveSuccess	Indirect	Pearson	-0.0917	-0.0594	-0.0919	-0.0594	0.9705	-0.0511	-0.0486	-0.0511	-0.0487	0.534	-0.013119	0.011727	-0.0131	0.0117	0.9501	-0.0634	-0.0885	-0.0635	-0.0888	0.6689	0.0667	0.7348	0.001	All displacements (approach/leave interactions), submissions and agonistic dyadic aggressive interactions between individuals with a clear winner/loser outcome during focal sampling and ad libitum in between.
Kaburu et al	50	56	2018	unpublished	Macaca_mulatta	Macaca	FP	MMG	provisioned	7	M	M	13	FeedingSuccess	EcologicalSuccess	Indirect	Pearson	-0.0258	-0.0549	-0.0258	-0.0549	0.9826	-0.0246	-0.0666	-0.0246	-0.0667	0.6238	-0.104539	-0.117459	-0.1049	-0.118	0.9536	-0.0097	-0.0698	-0.0097	-0.0699	0.7212	0.1	0.772	0.001	All displacements (approach/leave interactions), submissions and agonistic dyadic aggressive interactions between individuals with a clear winner/loser outcome during focal sampling and ad libitum in between.
Kaburu et al	50	56	2018	unpublished	Macaca_mulatta	Macaca	FP	MMG	provisioned	7	M	M	13	MatingSuccess	ReproductiveSuccess	Indirect	Pearson	0.049	-0.0259	0.049	-0.0259	0.9826	-0.0767	-0.1055	-0.0768	-0.1059	0.6238	-0.050399	-0.027965	-0.0504	-0.028	0.9536	-0.0567	-0.1318	-0.0568	-0.1326	0.7212	0.1	0.772	0.001	All displacements (approach/leave interactions), submissions and agonistic dyadic aggressive interactions between individuals with a clear winner/loser outcome during focal sampling and ad libitum in between.
Kaburu et al	50	56	2018	unpublished	Macaca_mulatta	Macaca	FP	MMG	provisioned	7	F	F	45	FeedingSuccess	EcologicalSuccess	Indirect	Pearson	0.0617	0.0737	0.0618	0.0738	0.9039	0.041	0.0789	0.041	0.0791	0.1824	0.048302	0.066269	0.0483	0.0664	0.8718	0.0616	0.0487	0.0617	0.0488	0.401	0.0238	0.2998	0.001	All displacements (approach/leave interactions), submissions and agonistic dyadic aggressive interactions between individuals with a clear winner/loser outcome during focal sampling and ad libitum in between.
Kaburu et al	50	56	2018	unpublished	Macaca_mulatta	Macaca	FP	MMG	provisioned	7	F	F	45	MatingSuccess	ReproductiveSuccess	Indirect	Pearson	0.2252	0.2353	0.2292	0.2398	0.9039	0.274	0.2819	0.2812	0.2897	0.1824	0.250296	0.232252	0.2557	0.2366	0.8718	0.2853	0.3069	0.2934	0.3172	0.401	0.0238	0.2998	0.001	All displacements (approach/leave interactions), submissions and agonistic dyadic aggressive interactions between individuals with a clear winner/loser outcome during focal sampling and ad libitum in between.
Kaburu et al	50	57	2017	unpublished	Macaca_mulatta	Macaca	FP	MMG	provisioned	15	M	M	7	FeedingSuccess	EcologicalSuccess	Indirect	Pearson	0.6288	0.6473	0.7395	0.7706	0.9732	0.5503	0.5883	0.6188	0.675	0.4693	0.598387	0.647277	0.6906	0.7706	0.9049	0.5944	0.5883	0.6844	0.675	0.6407	0.25	0.75	0.078	All displacements (approach/leave interactions), submissions and agonistic dyadic aggressive interactions between individuals with a clear winner/loser outcome during focal sampling and ad libitum in between.
Kaburu et al	50	57	2017	unpublished	Macaca_mulatta	Macaca	FP	MMG	provisioned	15	M	M	7	MatingSuccess	ReproductiveSuccess	Indirect	Pearson	0.8285	0.8038	1.1834	1.1092	0.9732	0.7596	0.7675	0.9952	1.0142	0.4693	0.831677	0.803784	1.1936	1.1092	0.9049	0.68	0.7675	0.829	1.0142	0.6407	0.25	0.75	0.078	All displacements (approach/leave interactions), submissions and agonistic dyadic aggressive interactions between individuals with a clear winner/loser outcome during focal sampling and ad libitum in between.
Kaburu et al	50	57	2017	unpublished	Macaca_mulatta	Macaca	FP	MMG	provisioned	15	F	F	17	FeedingSuccess	EcologicalSuccess	Indirect	Pearson	0.2303	0.2263	0.2345	0.2303	0.9613	0.2926	0.2102	0.3014	0.2134	0.478	0.256859	0.264363	0.2627	0.2708	0.9263	0.3526	0.3051	0.3684	0.3152	0.6456	0.0714	0.6912	0.001	All displacements (approach/leave interactions), submissions and agonistic dyadic aggressive interactions between individuals with a clear winner/loser outcome during focal sampling and ad libitum in between.
Kaburu et al	50	57	2017	unpublished	Macaca_mulatta	Macaca	FP	MMG	provisioned	15	F	F	17	MatingSuccess	ReproductiveSuccess	Indirect	Pearson	-0.2131	-0.1957	-0.2164	-0.1982	0.9613	-0.2366	-0.3173	-0.2412	-0.3287	0.478	-0.186542	-0.200909	-0.1888	-0.2037	0.9263	-0.2699	-0.3772	-0.2767	-0.3968	0.6456	0.0714	0.6912	0.001	All displacements (approach/leave interactions), submissions and agonistic dyadic aggressive interactions between individuals with a clear winner/loser outcome during focal sampling and ad libitum in between.
Balasubramaniam et al	51	58	2018	unpublished	Macaca_radiata	Macaca	FP	MMG	provisioned	11	M	M	26	FeedingSuccess	EcologicalSuccess	Indirect	Pearson	0.1184	0.0943	0.1189	0.0946	0.919	0.1551	0.1052	0.1563	0.1056	0.1382	0.109267	0.101167	0.1097	0.1015	0.8649	0.0855	0.1025	0.0857	0.1029	0.3335	0.0435	0.2482	0.007	All displacements (approach/leave interactions), submissions and agonistic dyadic aggressive interactions between individuals with a clear winner/loser outcome during focal sampling and ad libitum in between.
Balasubramaniam et al	51	58	2018	unpublished	Macaca_radiata	Macaca	FP	MMG	provisioned	11	M	M	26	MatingSuccess	ReproductiveSuccess	Indirect	Pearson	0.3558	0.3647	0.372	0.3823	0.919	0.2882	0.2948	0.2966	0.3039	0.1382	0.340943	0.341693	0.3552	0.356	0.8649	0.2293	0.2505	0.2335	0.2559	0.3335	0.0435	0.2482	0.007	All displacements (approach/leave interactions), submissions and agonistic dyadic aggressive interactions between individuals with a clear winner/loser outcome during focal sampling and ad libitum in between.
Balasubramaniam et al	51	58	2018	unpublished	Macaca_radiata	Macaca	FP	MMG	provisioned	11	F	F	22	FeedingSuccess	EcologicalSuccess	Indirect	Pearson	-0.182	-0.1314	-0.184	-0.1322	0.9425	-0.2078	-0.1279	-0.2109	-0.1286	0.2068	-0.196343	-0.148436	-0.1989	-0.1495	0.8894	-0.1964	-0.1566	-0.1989	-0.1579	0.4388	0.0526	0.3879	0.001	All displacements (approach/leave interactions), submissions and agonistic dyadic aggressive interactions between individuals with a clear winner/loser outcome during focal sampling and ad libitum in between.
Balasubramaniam et al	51	58	2018	unpublished	Macaca_radiata	Macaca	FP	MMG	provisioned	11	F	F	22	MatingSuccess	ReproductiveSuccess	Indirect	Pearson	-0.3225	-0.3238	-0.3344	-0.3359	0.9425	-0.2934	-0.3767	-0.3023	-0.3962	0.2068	-0.332124	-0.345211	-0.3452	-0.36	0.8894	-0.276	-0.3668	-0.2834	-0.3847	0.4388	0.0526	0.3879	0.001	All displacements (approach/leave interactions), submissions and agonistic dyadic aggressive interactions between individuals with a clear winner/loser outcome during focal sampling and ad libitum in between.
Balasubramaniam et al	51	59	2018	unpublished	Macaca_radiata	Macaca	FP	MMG	provisioned	11	M	M	10	FeedingSuccess	EcologicalSuccess	Indirect	Pearson	-0.6172	-0.6015	-0.7205	-0.6955	0.7698	-0.5684	-0.5053	-0.6452	-0.5564	0.2147	-0.590703	-0.554108	-0.6787	-0.6243	0.6645	-0.5888	-0.4962	-0.6759	-0.5442	0.4394	0.1429	0.4364	0.184	All displacements (approach/leave interactions), submissions and agonistic dyadic aggressive interactions between individuals with a clear winner/loser outcome during focal sampling and ad libitum in between.
Balasubramaniam et al	51	59	2018	unpublished	Macaca_radiata	Macaca	FP	MMG	provisioned	11	M	M	10	MatingSuccess	ReproductiveSuccess	Indirect	Pearson	0.6027	0.6001	0.6975	0.6933	0.7698	0.5987	0.644	0.6911	0.7651	0.2147	0.575051	0.558065	0.655	0.63	0.6645	0.522	0.4074	0.579	0.4325	0.4394	0.1429	0.4364	0.184	All displacements (approach/leave interactions), submissions and agonistic dyadic aggressive interactions between individuals with a clear winner/loser outcome during focal sampling and ad libitum in between.
Balasubramaniam et al	51	59	2018	unpublished	Macaca_radiata	Macaca	FP	MMG	provisioned	11	F	F	18	FeedingSuccess	EcologicalSuccess	Indirect	Pearson	-0.2961	-0.219	-0.3053	-0.2226	0.8665	-0.2452	-0.2353	-0.2503	-0.2398	0.2217	-0.255087	-0.266193	-0.2608	-0.2728	0.7526	-0.2679	-0.2657	-0.2746	-0.2723	0.4463	0.0667	0.4582	0.001	All displacements (approach/leave interactions), submissions and agonistic dyadic aggressive interactions between individuals with a clear winner/loser outcome during focal sampling and ad libitum in between.
Balasubramaniam et al	51	59	2018	unpublished	Macaca_radiata	Macaca	FP	MMG	provisioned	11	F	F	18	MatingSuccess	ReproductiveSuccess	Indirect	Pearson	0.3464	0.354	0.3613	0.37	0.8665	0.4048	0.3424	0.4294	0.3568	0.2217	0.334022	0.281291	0.3473	0.2891	0.7526	0.3773	0.3044	0.3969	0.3143	0.4463	0.0667	0.4582	0.001	All displacements (approach/leave interactions), submissions and agonistic dyadic aggressive interactions between individuals with a clear winner/loser outcome during focal sampling and ad libitum in between.
Marty et al	52	60	2018	unpublished	Macaca_fascicularis	Macaca	FP	MMG	provisioned	18	M	M	11	FeedingSuccess	EcologicalSuccess	Indirect	Pearson	0.2515	0.288	0.2571	0.2964	0.953	0.19	0.1681	0.1923	0.1697	0.6109	0.265089	0.231786	0.2716	0.2361	0.9069	0.2087	0.2318	0.2119	0.2361	0.7679	0.125	0.8909	0.001	All displacements (approach/leave interactions), submissions and agonistic dyadic aggressive interactions between individuals with a clear winner/loser outcome during focal sampling and ad libitum in between.
Marty et al	52	60	2018	unpublished	Macaca_fascicularis	Macaca	FP	MMG	provisioned	18	M	M	11	MatingSuccess	ReproductiveSuccess	Indirect	Pearson	0.4782	0.428	0.5206	0.4574	0.953	0.5181	0.417	0.5737	0.444	0.6109	0.491359	0.414191	0.5379	0.4407	0.9069	0.536	0.4142	0.5985	0.4407	0.7679	0.125	0.8909	0.001	All displacements (approach/leave interactions), submissions and agonistic dyadic aggressive interactions between individuals with a clear winner/loser outcome during focal sampling and ad libitum in between.
Marty et al	52	60	2018	unpublished	Macaca_fascicularis	Macaca	FP	MMG	provisioned	18	F	F	24	FeedingSuccess	EcologicalSuccess	Indirect	Pearson	0.2833	0.2693	0.2913	0.2761	0.964	0.3136	0.2057	0.3246	0.2087	0.4035	0.303039	0.294459	0.3129	0.3034	0.9364	0.3183	0.2236	0.3298	0.2275	0.5816	0.0476	0.54	0.001	All displacements (approach/leave interactions), submissions and agonistic dyadic aggressive interactions between individuals with a clear winner/loser outcome during focal sampling and ad libitum in between.
Marty et al	52	60	2018	unpublished	Macaca_fascicularis	Macaca	FP	MMG	provisioned	18	F	F	24	MatingSuccess	ReproductiveSuccess	Indirect	Pearson	0.5114	0.5007	0.5646	0.5503	0.964	0.4408	0.4275	0.4732	0.4569	0.4035	0.51431	0.497002	0.5686	0.5453	0.9364	0.4339	0.4	0.4646	0.4237	0.5816	0.0476	0.54	0.001	All displacements (approach/leave interactions), submissions and agonistic dyadic aggressive interactions between individuals with a clear winner/loser outcome during focal sampling and ad libitum in between.
Marty et al	52	61	2018	unpublished	Macaca_fascicularis	Macaca	FP	MMG	provisioned	18	M	M	7	FeedingSuccess	EcologicalSuccess	Indirect	Pearson	0.5847	0.5223	0.6696	0.5796	0.953	0.4492	0.5223	0.4837	0.5796	0.6377	0.45185	0.522342	0.487	0.5796	0.9094	0.5368	0.6576	0.5997	0.7886	0.7337	0.25	0.75	0.055	All displacements (approach/leave interactions), submissions and agonistic dyadic aggressive interactions between individuals with a clear winner/loser outcome during focal sampling and ad libitum in between.
Marty et al	52	61	2018	unpublished	Macaca_fascicularis	Macaca	FP	MMG	provisioned	18	M	M	7	MatingSuccess	ReproductiveSuccess	Indirect	Pearson	0.8168	0.7858	1.1472	1.0603	0.953	0.7014	0.7858	0.87	1.0603	0.6377	0.73647	0.785793	0.9427	1.0603	0.9094	0.7269	0.8006	0.9221	1.1002	0.7337	0.25	0.75	0.055	All displacements (approach/leave interactions), submissions and agonistic dyadic aggressive interactions between individuals with a clear winner/loser outcome during focal sampling and ad libitum in between.
Marty et al	52	61	2018	unpublished	Macaca_fascicularis	Macaca	FP	MMG	provisioned	18	F	F	12	FeedingSuccess	EcologicalSuccess	Indirect	Pearson	0.4113	0.4272	0.4372	0.4565	0.9602	0.4099	0.4019	0.4355	0.426	0.7878	0.40424	0.427231	0.4287	0.4565	0.9267	0.4158	0.3826	0.4426	0.4031	0.8061	0.1111	0.9266	0.001	All displacements (approach/leave interactions), submissions and agonistic dyadic aggressive interactions between individuals with a clear winner/loser outcome during focal sampling and ad libitum in between.
Marty et al	52	61	2018	unpublished	Macaca_fascicularis	Macaca	FP	MMG	provisioned	18	F	F	12	MatingSuccess	ReproductiveSuccess	Indirect	Pearson	0.6443	0.6772	0.7654	0.8239	0.9602	0.6919	0.6813	0.8516	0.8314	0.7878	0.657289	0.677191	0.788	0.8239	0.9267	0.6932	0.682	0.8541	0.8328	0.8061	0.1111	0.9266	0.001	All displacements (approach/leave interactions), submissions and agonistic dyadic aggressive interactions between individuals with a clear winner/loser outcome during focal sampling and ad libitum in between.
Marty et al	52	62	2018	unpublished	Macaca_fascicularis	Macaca	FP	MMG	provisioned	7	M	M	15	FeedingSuccess	EcologicalSuccess	Indirect	Pearson	-0.6811	-0.6681	-0.8312	-0.8073	0.9759	-0.6466	-0.682	-0.7694	-0.8328	0.6582	-0.689637	-0.686621	-0.8473	-0.8415	0.952	-0.658	-0.7043	-0.7892	-0.8757	0.7156	0.0833	0.7929	0.001	All displacements (approach/leave interactions), submissions and agonistic dyadic aggressive interactions between individuals with a clear winner/loser outcome during focal sampling and ad libitum in between.
Marty et al	52	62	2018	unpublished	Macaca_fascicularis	Macaca	FP	MMG	provisioned	7	M	M	15	MatingSuccess	ReproductiveSuccess	Indirect	Pearson	0.2495	0.2836	0.2549	0.2915	0.9759	0.2202	0.2905	0.2238	0.2991	0.6582	0.242932	0.278322	0.2479	0.2859	0.952	0.2197	0.2684	0.2234	0.2752	0.7156	0.0833	0.7929	0.001	All displacements (approach/leave interactions), submissions and agonistic dyadic aggressive interactions between individuals with a clear winner/loser outcome during focal sampling and ad libitum in between.
Marty et al	52	62	2018	unpublished	Macaca_fascicularis	Macaca	FP	MMG	provisioned	7	F	F	19	FeedingSuccess	EcologicalSuccess	Indirect	Pearson	-0.2408	-0.2157	-0.2456	-0.2192	0.8973	-0.2916	-0.2272	-0.3003	-0.2312	0.3204	-0.288802	-0.308451	-0.2973	-0.3188	0.8177	-0.3449	-0.3194	-0.3597	-0.331	0.4615	0.0625	0.3737	0.002	All displacements (approach/leave interactions), submissions and agonistic dyadic aggressive interactions between individuals with a clear winner/loser outcome during focal sampling and ad libitum in between.
Marty et al	52	62	2018	unpublished	Macaca_fascicularis	Macaca	FP	MMG	provisioned	7	F	F	19	MatingSuccess	ReproductiveSuccess	Indirect	Pearson	0.0083	-0.0613	0.0083	-0.0614	0.8973	0.0337	-0.0156	0.0337	-0.0156	0.3204	0.018293	-0.028732	0.0183	-0.0287	0.8177	0.1057	0.1255	0.1061	0.1261	0.4615	0.0625	0.3737	0.002	All displacements (approach/leave interactions), submissions and agonistic dyadic aggressive interactions between individuals with a clear winner/loser outcome during focal sampling and ad libitum in between.
Marty et al	52	63	2018	unpublished	Macaca_fascicularis	Macaca	FP	MMG	provisioned	18	M	M	6	FeedingSuccess	EcologicalSuccess	Indirect	Pearson	-0.3987	-0.3948	-0.4221	-0.4174	0.9937	-0.5496	-0.3948	-0.6179	-0.4174	0.7043	-0.448961	-0.394776	-0.4834	-0.4174	0.9466	-0.475	-0.3948	-0.5165	-0.4174	0.8374	0.3333	1	0.024	All displacements (approach/leave interactions), submissions and agonistic dyadic aggressive interactions between individuals with a clear winner/loser outcome during focal sampling and ad libitum in between.
Marty et al	52	63	2018	unpublished	Macaca_fascicularis	Macaca	FP	MMG	provisioned	18	M	M	6	MatingSuccess	ReproductiveSuccess	Indirect	Pearson	0.3703	0.3705	0.3888	0.389	0.9937	0.3133	0.3705	0.3242	0.389	0.7043	0.359022	0.370468	0.3758	0.389	0.9466	0.355	0.3705	0.3712	0.389	0.8374	0.3333	1	0.024	All displacements (approach/leave interactions), submissions and agonistic dyadic aggressive interactions between individuals with a clear winner/loser outcome during focal sampling and ad libitum in between.
Marty et al	52	63	2018	unpublished	Macaca_fascicularis	Macaca	FP	MMG	provisioned	18	F	F	19	FeedingSuccess	EcologicalSuccess	Indirect	Pearson	0.0049	-0.0062	0.0049	-0.0062	0.9562	-0.1381	-0.1563	-0.139	-0.1576	0.5897	-0.01405	-0.00133	-0.0141	-0.0013	0.923	-0.1241	-0.1508	-0.1248	-0.1519	0.7056	0.0625	0.7693	0.001	All displacements (approach/leave interactions), submissions and agonistic dyadic aggressive interactions between individuals with a clear winner/loser outcome during focal sampling and ad libitum in between.
Marty et al	52	63	2018	unpublished	Macaca_fascicularis	Macaca	FP	MMG	provisioned	18	F	F	19	MatingSuccess	ReproductiveSuccess	Indirect	Pearson	0.1036	0.0936	0.104	0.0938	0.9562	0.1001	0.0487	0.1005	0.0487	0.5897	0.074186	0.061884	0.0743	0.062	0.923	0.0823	0.0193	0.0825	0.0193	0.7056	0.0625	0.7693	0.001	All displacements (approach/leave interactions), submissions and agonistic dyadic aggressive interactions between individuals with a clear winner/loser outcome during focal sampling and ad libitum in between.
Martina Konecna	53	64	2008	unpublished	Macaca_sylvanus	Macaca	FP	MMG	provisioned	4	M	M	6	MatingSuccess	ReproductiveSuccess	Indirect	Pearson	0.6399	0.6818	0.758	0.8324	0.8153	0.7173	0.6818	0.902	0.8324	0.2637	0.752886	0.681766	0.9796	0.8324	0.6102	0.6522	0.6818	0.7791	0.8324	0.5342	0.3333	0.6857	0.178	Displacemnt interactions
Martina Konecna	53	64	2008	unpublished	Macaca_sylvanus	Macaca	FP	MMG	provisioned	4	F	F	17	MatingSuccess	ReproductiveSuccess	Indirect	Pearson	0.1997	0.2119	0.2024	0.2151	0.9813	0.2024	0.1856	0.2052	0.1877	0.5127	0.22693	0.235398	0.231	0.2399	0.9579	0.2621	0.2256	0.2684	0.2295	0.6453	0.0714	0.7819	0.001	Displacemnt interactions
Martina Konecna	53	64	2009	unpublished	Macaca_sylvanus	Macaca	FP	MMG	provisioned	5	M	M	9	MatingSuccess	ReproductiveSuccess	Indirect	Pearson	0.157	0.1337	0.1583	0.1345	0.9618	0.0853	0.2502	0.0855	0.2557	0.492	0.109521	0.13365	0.11	0.1345	0.8781	0.0944	0.2502	0.0946	0.2557	0.6276	0.1667	0.7417	0.01	Displacemnt interactions
Martina Konecna	53	64	2009	unpublished	Macaca_sylvanus	Macaca	FP	MMG	provisioned	5	F	F	17	MatingSuccess	ReproductiveSuccess	Indirect	Pearson	-0.1136	-0.1087	-0.114	-0.1092	0.9773	-0.1148	-0.0617	-0.1153	-0.0618	0.4159	-0.129029	-0.102136	-0.1298	-0.1025	0.9471	-0.0488	-0.0542	-0.0488	-0.0543	0.5717	0.0714	0.6287	0.001	Displacemnt interactions
Ivan Garcia-Nisa and Rachel L. Kendal	54	65	2011	unpublished	Macaca_sylvanus	Macaca	FP	MMG	provisioned	5	M	M	27	FeedingSuccess	EcologicalSuccess	Indirect	Pearson	0.2191	0.1569	0.2227	0.1582	0.9307	0.1685	0.1717	0.1701	0.1734	0.0753	0.196509	0.133147	0.1991	0.1339	0.8391	0.1672	0.1752	0.1688	0.1771	0.3177	0.0417	0.2024	0.033	Aggression/displacement
Ivan Garcia-Nisa and Rachel L. Kendal	54	65	2011	unpublished	Macaca_sylvanus	Macaca	FP	MMG	provisioned	5	F	F	29	FeedingSuccess	EcologicalSuccess	Indirect	Pearson	0.3287	0.3148	0.3413	0.3258	0.9214	0.3432	0.3092	0.3577	0.3196	0.0526	0.323799	0.311731	0.3359	0.3225	0.8307	0.3384	0.3137	0.3523	0.3246	0.2767	0.0385	0.1695	0.043	Aggression/displacement
Ivan Garcia-Nisa and Rachel L. Kendal	54	65	2011	unpublished	Macaca_sylvanus	Macaca	FP	MMG	provisioned	5	27M+29F	Mixed	56	FeedingSuccess	EcologicalSuccess	Indirect	Pearson	0.4722	0.4601	0.5129	0.4974	0.9355	0.5104	0.4807	0.5632	0.5239	0.0493	0.456705	0.442454	0.4931	0.4753	0.8854	0.474	0.4498	0.5153	0.4844	0.2296	0.0189	0.1121	0.001	Aggression/displacement
Ivan Garcia-Nisa and Rachel L. Kendal	54	66	2018	unpublished	Macaca_sylvanus	Macaca	FP	MMG	provisioned	7.5	M	M	9	MatingSuccess	ReproductiveSuccess	Indirect	Pearson	0.3849	0.3539	0.4057	0.3699	0.8123	0.4513	0.3963	0.4863	0.4192	0.2992	0.367266	0.353871	0.3853	0.3699	0.7057	0.5054	0.4803	0.5565	0.5233	0.5006	0.1667	0.475	0.153	Aggression/displacement
Ivan Garcia-Nisa and Rachel L. Kendal	54	66	2018	unpublished	Macaca_sylvanus	Macaca	FP	MMG	provisioned	7.5	F	F	15	MatingSuccess	ReproductiveSuccess	Indirect	Pearson	0.6407	0.6413	0.7593	0.7603	0.8854	0.613	0.6502	0.7136	0.7757	0.3562	0.633044	0.647834	0.7465	0.7716	0.7924	0.5823	0.6192	0.666	0.7237	0.484	0.0833	0.5161	0.002	Aggression/displacement
Ivan Garcia-Nisa and Rachel L. Kendal	54	66	2018	unpublished	Macaca_sylvanus	Macaca	FP	MMG	provisioned	7.5	M	M	9	FeedingSuccess	EcologicalSuccess	Indirect	Pearson	0.279	0.3058	0.2866	0.3159	0.8123	0.2973	0.3935	0.3066	0.416	0.2992	0.253937	0.305824	0.2596	0.3159	0.7057	0.2184	0.1242	0.2219	0.1248	0.5006	0.1667	0.475	0.153	Aggression/displacement
Ivan Garcia-Nisa and Rachel L. Kendal	54	66	2018	unpublished	Macaca_sylvanus	Macaca	FP	MMG	provisioned	7.5	F	F	15	FeedingSuccess	EcologicalSuccess	Indirect	Pearson	0.0795	0.0636	0.0797	0.0637	0.8854	0.044	-0.0119	0.044	-0.0119	0.3562	0.044509	0.026719	0.0445	0.0267	0.7924	-0.0083	-0.0368	-0.0083	-0.0368	0.484	0.0833	0.5161	0.002	Aggression/displacement
Ivan Garcia-Nisa and Rachel L. Kendal	54	66	2018	unpublished	Macaca_sylvanus	Macaca	FP	MMG	provisioned	7.5	9M+15F	Mixed	24	FeedingSuccess	EcologicalSuccess	Indirect	Pearson	0.2767	0.2782	0.2841	0.2857	0.9014	0.2604	0.2585	0.2666	0.2645	0.2858	0.2781785	0.26771	0.2857	0.2744	0.8453	0.2582	0.2571	0.2642	0.2629	0.401	0.0476	0.3365	0.001	Aggression/displacement
Julia Ostner, Oliver Sch��lke	55	25	2014	published	Macaca_assamensis	Macaca	FP	MMG	wild	4	M	M	12	Fecundity	ReproductiveSuccess	Direct	Pearson	0.6473	0.6454	0.7706	0.7674	0.9896	0.6981	0.6454	0.8636	0.7674	0.5136	0.666565	0.670707	0.8045	0.812	0.948	0.6622	0.6454	0.7967	0.7674	0.7312	0.1111	0.8916	0.001	Winner Loser in decided conflicts (based on clear submissive signals; bared teeth, Make room)
Julia Ostner, Oliver Sch��lke	55	25	2014	published	Macaca_assamensis	Macaca	FP	MMG	wild	4	M	M	11	Fecundity	ReproductiveSuccess	Direct	Pearson	0.6495	0.7016	0.7744	0.8705	0.9564	0.654	0.7016	0.7823	0.8705	0.6948	0.624907	0.701646	0.733	0.8705	0.9107	0.66	0.7016	0.7928	0.8705	0.7471	0.125	0.9227	0.001	Winner Loser in decided conflicts (based on clear submissive signals; bared teeth, Make room)
Julia Ostner, Oliver Sch��lke	55	25	2014	published	Macaca_assamensis	Macaca	FP	MMG	wild	4	M	M	10	Fecundity	ReproductiveSuccess	Direct	Pearson	0.7628	0.7348	1.0029	0.9391	0.9076	0.7222	0.6823	0.9122	0.8334	0.3976	0.76682	0.734809	1.0126	0.9391	0.8258	0.6504	0.6298	0.7759	0.7411	0.5227	0.1429	0.5212	0.07	Winner Loser in decided conflicts (based on clear submissive signals; bared teeth, Make room)
Julia Ostner, Oliver Sch��lke	55	25	2014	published	Macaca_assamensis	Macaca	FP	MMG	wild	4	M	M	10	Fecundity	ReproductiveSuccess	Direct	Pearson	0.6293	0.6561	0.7403	0.7859	0.9762	0.6299	0.6298	0.7412	0.7411	0.647	0.624252	0.65608	0.7319	0.7859	0.9441	0.6157	0.6298	0.7181	0.7411	0.7676	0.1429	0.8848	0.001	Winner Loser in decided conflicts (based on clear submissive signals; bared teeth, Make room)
Julia Ostner, Oliver Sch��lke	55	25	2013	published	Macaca_assamensis	Macaca	FP	MMG	wild	12	F	F	12	FeedingSuccess	EcologicalSuccess	Indirect	Pearson	-0.1412	-0.1417	-0.1422	-0.1426	0.9442	-0.1187	-0.1042	-0.1193	-0.1046	0.6136	-0.138284	-0.141654	-0.1392	-0.1426	0.9022	-0.1468	-0.1897	-0.1478	-0.192	0.734	0.1111	0.9266	0.001	Winner Loser in decided conflicts (based on clear submissive signals; bared teeth, Make room)
Julia Ostner, Oliver Sch��lke	55	25	2013	published	Macaca_assamensis	Macaca	FP	MMG	wild	12	F	F	15	FeedingSuccess	EcologicalSuccess	Indirect	Pearson	-0.4027	-0.4113	-0.4268	-0.4372	0.9702	-0.4505	-0.4303	-0.4854	-0.4602	0.5674	-0.396327	-0.403912	-0.4193	-0.4283	0.9332	-0.4307	-0.3968	-0.4608	-0.4198	0.6928	0.0833	0.8339	0.001	Winner Loser in decided conflicts (based on clear submissive signals; bared teeth, Make room)
Jerome Micheletta	56	67	2011	unpublished	Macaca_nigra	Macaca	FP	MMG	wild	8	M	M	5	MatingSuccess	ReproductiveSuccess	Indirect	Pearson	0.8816	0.8811	1.3828	1.3805	0.991	0.8	0.8811	1.0985	1.3805	0.573	0.864709	0.881052	1.3117	1.3805	0.8966	0.871	0.8811	1.3373	1.3805	0.6642	0.5	0.75	0.332	Clear-cut dyad interactions, including aggression and submissive behaviours
Jerome Micheletta	56	67	2011	unpublished	Macaca_nigra	Macaca	FP	MMG	wild	8	F	F	17	MatingSuccess	ReproductiveSuccess	Indirect	Pearson	0.1037	0.0719	0.1041	0.0721	0.966	-0.0053	0.0916	-0.0053	0.0919	0.3344	0.084452	0.112522	0.0847	0.113	0.9108	0.03	0.1101	0.03	0.1106	0.5151	0.0714	0.5821	0.001	Clear-cut dyad interactions, including aggression and submissive behaviours
Jerome Micheletta	56	67	2011	unpublished	Macaca_nigra	Macaca	FP	MMG	wild	8	F	F	17	Fecundity	ReproductiveSuccess	Direct	Pearson	0.3469	0.3151	0.3619	0.3262	0.966	0.4063	0.4901	0.4311	0.5362	0.3344	0.339303	0.315063	0.3533	0.3262	0.9108	0.3769	0.4201	0.3964	0.4478	0.5151	0.0714	0.5821	0.001	Clear-cut dyad interactions, including aggression and submissive behaviours
Jerome Micheletta	56	68	2011	unpublished	Macaca_nigra	Macaca	FP	MMG	wild	8	M	M	8	MatingSuccess	ReproductiveSuccess	Indirect	Pearson	0.6456	0.6636	0.7678	0.7992	0.9695	0.7198	0.648	0.9072	0.7718	0.6787	0.655533	0.663607	0.7849	0.7992	0.926	0.7346	0.6891	0.9387	0.8462	0.6675	0.2	0.7738	0.024	Clear-cut dyad interactions, including aggression and submissive behaviours
Jerome Micheletta	56	68	2011	unpublished	Macaca_nigra	Macaca	FP	MMG	wild	8	F	F	20	MatingSuccess	ReproductiveSuccess	Indirect	Pearson	0.0923	0.0911	0.0925	0.0913	0.9614	0.1692	0.0678	0.1708	0.0679	0.3383	0.105244	0.099452	0.1056	0.0998	0.9197	0.2089	0.0589	0.212	0.059	0.5116	0.0588	0.585	0.001	Clear-cut dyad interactions, including aggression and submissive behaviours
Jerome Micheletta	56	68	2011	unpublished	Macaca_nigra	Macaca	FP	MMG	wild	8	F	F	20	Fecundity	ReproductiveSuccess	Direct	Pearson	0.2699	0.2702	0.2768	0.277	0.9614	0.2181	0.1656	0.2216	0.1671	0.3383	0.261716	0.270158	0.2679	0.277	0.9197	0.2108	0.183	0.214	0.1851	0.5116	0.0588	0.585	0.001	Clear-cut dyad interactions, including aggression and submissive behaviours
Jerome Micheletta, Julie Duboscq	57	67	2011	unpublished	Macaca_nigra	Macaca	FP	MMG	wild	36	F	F	18	Fecundity	ReproductiveSuccess	Direct	Pearson	0.1451	0.1074	0.1461	0.1078	0.9507	0.1501	0.1253	0.1513	0.1259	0.8295	0.150408	0.143169	0.1516	0.1442	0.9225	0.1484	0.1253	0.1495	0.1259	0.8297	0.0667	0.9959	0.001	Clear-cut dyad interactions, including aggression and submissive behaviours
Jerome Micheletta, Julie Duboscq	57	67	2009	unpublished	Macaca_nigra	Macaca	FP	MMG	wild	6	M	M	7	Fecundity	ReproductiveSuccess	Direct	Pearson	0.7407	0.7906	0.952	1.0729	0.9697	0.7311	0.6852	0.9311	0.8388	0.3216	0.727608	0.790569	0.9236	1.0729	0.87	0.6948	0.7379	0.8572	0.9458	0.4928	0.25	0.5	0.359	Clear-cut dyad interactions, including aggression and submissive behaviours
Jerome Micheletta, Julie Duboscq	57	68	2011	unpublished	Macaca_nigra	Macaca	FP	MMG	wild	60	F	F	21	Fecundity	ReproductiveSuccess	Direct	Pearson	0.1775	0.1733	0.1794	0.175	0.9566	0.1876	0.1733	0.1899	0.175	0.8332	0.15618	0.153288	0.1575	0.1545	0.9331	0.1912	0.1733	0.1935	0.175	0.8426	0.0556	0.974	0.001	Clear-cut dyad interactions, including aggression and submissive behaviours
Jerome Micheletta, Julie Duboscq	57	68	2007	unpublished	Macaca_nigra	Macaca	FP	MMG	wild	6	M	M	10	Fecundity	ReproductiveSuccess	Direct	Pearson	0.6678	0.6787	0.8067	0.8267	0.9668	0.6856	0.7017	0.8396	0.8707	0.7282	0.672636	0.678699	0.8155	0.8267	0.9316	0.6655	0.6097	0.8026	0.7084	0.7431	0.1429	0.8545	0.001	Clear-cut dyad interactions, including aggression and submissive behaviours
Jerome Micheletta, Julie Duboscq	57	69	2011	unpublished	Macaca_nigra	Macaca	FP	MMG	wild	50	F	F	19	Fecundity	ReproductiveSuccess	Direct	Pearson	0.233	0.2182	0.2374	0.2218	0.9381	0.1596	0.16	0.161	0.1614	0.6903	0.214976	0.210944	0.2184	0.2142	0.9019	0.1491	0.1091	0.1502	0.1095	0.7205	0.0625	0.8246	0.001	Clear-cut dyad interactions, including aggression and submissive behaviours
Jerome Micheletta, Julie Duboscq	57	69	2007	unpublished	Macaca_nigra	Macaca	FP	MMG	wild	6	M	M	7	Fecundity	ReproductiveSuccess	Direct	Pearson	0.6551	0.6922	0.7843	0.8522	0.9877	0.6558	0.6922	0.7854	0.8522	0.8204	0.67853	0.692219	0.8264	0.8522	0.9675	0.6147	0.5116	0.7165	0.5649	0.768	0.25	0.8214	0.057	Clear-cut dyad interactions, including aggression and submissive behaviours
Jerome Micheletta, Julie Duboscq	57	69	2009	unpublished	Macaca_nigra	Macaca	FP	MMG	wild	7	M	M	5	Fecundity	ReproductiveSuccess	Direct	Pearson	0.7218	0.8111	0.9114	1.1303	0.9563	0.6645	0.8111	0.8008	1.1303	0.4344	0.688219	0.811107	0.8446	1.1303	0.8379	0.5441	0.8111	0.61	1.1303	0.5019	0.5	0.5	0.61	Clear-cut dyad interactions, including aggression and submissive behaviours
Lauren Brent	58	70	2014	unpublished	Macaca_mulatta	Macaca	FP	MMG	provisioned	43	M	M	20	Fecundity	ReproductiveSuccess	Direct	Pearson	0.3386	0.4579	0.3526	0.4947	0.7221	0.3123	0.4525	0.323	0.4879	0.3971	0.313677	0.398329	0.3246	0.4217	0.653	0.2904	0.4173	0.2991	0.4444	0.4779	0.0588	0.5429	0.001	All instances of aggression, submissive gestures
Lauren Brent	58	70	2014	unpublished	Macaca_mulatta	Macaca	FP	MMG	provisioned	43	F	F	51	Fecundity	ReproductiveSuccess	Direct	Pearson	-0.2103	-0.1936	-0.2135	-0.1961	0.7711	-0.1974	-0.2337	-0.2001	-0.2381	0.2908	-0.21215	-0.198633	-0.2154	-0.2013	0.7446	-0.1861	-0.2247	-0.1883	-0.2286	0.4067	0.0208	0.3829	0.001	All instances of aggression, submissive gestures
Lauren Brent	58	70	2018	unpublished	Macaca_mulatta	Macaca	FP	MMG	provisioned	42	M	M	26	Fecundity	ReproductiveSuccess	Direct	Pearson	0.524	0.5214	0.5819	0.5782	0.922	0.4918	0.5504	0.5384	0.6189	0.324	0.496777	0.515137	0.545	0.5697	0.8641	0.4555	0.4799	0.4916	0.5228	0.4461	0.0435	0.4051	0.001	All instances of aggression, submissive gestures
Lauren Brent	58	70	2018	unpublished	Macaca_mulatta	Macaca	FP	MMG	provisioned	42	F	F	68	Fecundity	ReproductiveSuccess	Direct	Pearson	-0.079	-0.0853	-0.0791	-0.0855	0.9623	-0.1056	-0.1591	-0.106	-0.1605	0.2799	-0.078827	-0.0807	-0.079	-0.0809	0.9418	-0.1218	-0.1706	-0.1224	-0.1723	0.4129	0.0154	0.3816	0.001	All instances of aggression, submissive gestures
Lauren Brent	58	71	2015	unpublished	Macaca_mulatta	Macaca	FP	MMG	provisioned	6	M	M	16	Fecundity	ReproductiveSuccess	Direct	Pearson	0.4543	0.4853	0.4901	0.5299	0.9254	0.5122	0.6106	0.5657	0.7098	0.1926	0.444426	0.485324	0.4777	0.5299	0.8479	0.4544	0.5793	0.4902	0.6613	0.3606	0.0769	0.2721	0.149	All instances of aggression, submissive gestures
Lauren Brent	58	71	2015	unpublished	Macaca_mulatta	Macaca	FP	MMG	provisioned	6	F	F	30	Fecundity	ReproductiveSuccess	Direct	Pearson	0.0932	0.1135	0.0935	0.1139	0.9072	0.0938	0.0966	0.0941	0.0969	0.1436	0.099465	0.138664	0.0998	0.1396	0.8303	0.0846	0.0966	0.0848	0.0969	0.3345	0.037	0.2645	0.001	All instances of aggression, submissive gestures
Lauren Brent	58	72	2016	unpublished	Macaca_mulatta	Macaca	FP	MMG	provisioned	8	M	M	21	Fecundity	ReproductiveSuccess	Direct	Pearson	0.2442	0.3004	0.2493	0.31	0.8668	0.1882	0.2203	0.1905	0.224	0.1481	0.237358	0.300401	0.242	0.31	0.7594	0.1611	0.1602	0.1625	0.1616	0.3337	0.0556	0.2571	0.037	All instances of aggression, submissive gestures
Lauren Brent	58	72	2016	unpublished	Macaca_mulatta	Macaca	FP	MMG	provisioned	8	F	F	35	Fecundity	ReproductiveSuccess	Direct	Pearson	0.1166	0.1051	0.1171	0.1055	0.9288	0.1809	0.1455	0.1829	0.1466	0.0552	0.12613	0.113183	0.1268	0.1137	0.8357	0.2091	0.1455	0.2122	0.1466	0.2698	0.0313	0.1646	0.005	All instances of aggression, submissive gestures
Lauren Brent	58	72	2014	unpublished	Macaca_mulatta	Macaca	FP	MMG	provisioned	9	F	F	30	Fecundity	ReproductiveSuccess	Direct	Pearson	-0.0844	-0.0958	-0.0846	-0.0961	0.9572	-0.0089	-0.061	-0.0089	-0.061	0.44	-0.078029	-0.087087	-0.0782	-0.0873	0.9259	-0.0297	-0.0523	-0.0297	-0.0523	0.5893	0.037	0.6825	0.001	All instances of aggression, submissive gestures
Lauren Brent	58	73	2012	unpublished	Macaca_mulatta	Macaca	FP	MMG	provisioned	4	M	M	8	Fecundity	ReproductiveSuccess	Direct	Pearson	0.3432	0.4174	0.3577	0.4445	0.8427	0.1676	0.1719	0.1692	0.1736	0.4573	0.34456	0.417374	0.3593	0.4445	0.743	0.1042	0.0246	0.1046	0.0246	0.5422	0.2	0.5952	0.089	All instances of aggression, submissive gestures
Lauren Brent	58	73	2012	unpublished	Macaca_mulatta	Macaca	FP	MMG	provisioned	4	F	F	19	Fecundity	ReproductiveSuccess	Direct	Pearson	-0.1217	-0.1168	-0.1223	-0.1173	0.7302	-0.1864	-0.1557	-0.1886	-0.157	0.1909	-0.142424	-0.1557	-0.1434	-0.157	0.6596	-0.1819	-0.0973	-0.1839	-0.0976	0.3828	0.0625	0.3158	0.01	All instances of aggression, submissive gestures
Lauren Brent	58	74	2018	unpublished	Macaca_mulatta	Macaca	FP	MMG	provisioned	34	M	M	45	Fecundity	ReproductiveSuccess	Direct	Pearson	0.2686	0.2714	0.2753	0.2784	0.9322	0.3139	0.3355	0.3249	0.3491	0.1446	0.247641	0.234385	0.2529	0.2388	0.8682	0.3024	0.2862	0.3121	0.2944	0.291	0.0238	0.187	0.001	All instances of aggression, submissive gestures
Lauren Brent	58	74	2018	unpublished	Macaca_mulatta	Macaca	FP	MMG	provisioned	34	F	F	42	Fecundity	ReproductiveSuccess	Direct	Pearson	-0.1031	-0.0986	-0.1034	-0.0989	0.9196	-0.0815	-0.1488	-0.0817	-0.1499	0.1471	-0.071559	-0.088593	-0.0717	-0.0888	0.8531	-0.0697	-0.1454	-0.0699	-0.1465	0.3469	0.0256	0.2929	0.001	All instances of aggression, submissive gestures
