# Supplementary material for: Relationship between dominance hierarchy steepness and rank-relatedness of benefits in primates
Source: Behav Ecol. 2024 Aug 13;35(5):arae066. doi: 10.1093/beheco/arae066 (PMC11347755; doi:10.1093/beheco/arae066)
Supplement: arae066_suppl_Supplementary_Data [file arae066_suppl_supplementary_data.zip › consensusTree_Primates.nex]

#NEXUS
[created by the 10kTree Website - http://10kTrees.fas.harvard.edu]
BEGIN TREES;
translate
1 Allenopithecus_nigroviridis,
2 Cercopithecus_albogularis,
3 Cercopithecus_ascanius,
4 Cercopithecus_campbelli,
5 Cercopithecus_campbelli_lowei,
6 Cercopithecus_cephus,
7 Cercopithecus_cephus_cephus,
8 Cercopithecus_cephus_ngottoensis,
9 Cercopithecus_diana,
10 Cercopithecus_erythrogaster,
11 Cercopithecus_erythrogaster_erythrogaster,
12 Cercopithecus_erythrotis,
13 Cercopithecus_hamlyni,
14 Cercopithecus_lhoesti,
15 Cercopithecus_mitis,
16 Cercopithecus_mona,
17 Cercopithecus_neglectus,
18 Cercopithecus_nictitans,
19 Cercopithecus_petaurista,
20 Cercopithecus_pogonias,
21 Cercopithecus_preussi,
22 Cercopithecus_solatus,
23 Cercopithecus_wolfi,
24 Chlorocebus_aethiops,
25 Chlorocebus_pygerythrus,
26 Chlorocebus_pygerythrus_cynosurus,
27 Chlorocebus_sabaeus,
28 Chlorocebus_tantalus,
29 Erythrocebus_patas,
30 Miopithecus_talapoin,
31 Allocebus_trichotis,
32 Archaeolemur_majori,
33 Avahi_cleesei,
34 Avahi_laniger,
35 Avahi_occidentalis,
36 Avahi_unicolor,
37 Cheirogaleus_crossleyi,
38 Cheirogaleus_major,
39 Cheirogaleus_medius,
40 Daubentonia_madagascariensis,
41 Eulemur_coronatus,
42 Eulemur_fulvus_albifrons,
43 Eulemur_fulvus_albocollaris,
44 Eulemur_fulvus_collaris,
45 Eulemur_fulvus_fulvus,
46 Eulemur_fulvus_mayottensis,
47 Eulemur_fulvus_rufus,
48 Eulemur_fulvus_sanfordi,
49 Eulemur_macaco_flavifrons,
50 Eulemur_macaco_macaco,
51 Eulemur_mongoz,
52 Eulemur_rubriventer,
53 Hapalemur_aureus,
54 Hapalemur_griseus,
55 Hapalemur_griseus_alaotrensis,
56 Hapalemur_griseus_griseus,
57 Hapalemur_griseus_meridionalis,
58 Hapalemur_griseus_occidentalis,
59 Hapalemur_simus,
60 Indri_indri,
61 Lemur_catta,
62 Lepilemur_aeeclis,
63 Lepilemur_ankaranensis,
64 Lepilemur_dorsalis,
65 Lepilemur_edwardsi,
66 Lepilemur_hubbardorum,
67 Lepilemur_leucopus,
68 Lepilemur_manasamody,
69 Lepilemur_microdon,
70 Lepilemur_mitsinjoensis,
71 Lepilemur_mustelinus,
72 Lepilemur_otto,
73 Lepilemur_randrianasoli,
74 Lepilemur_ruficaudatus,
75 Lepilemur_sahamalazensis,
76 Lepilemur_seali,
77 Lepilemur_septentrionalis,
78 Microcebus_berthae,
79 Microcebus_bongolavensis,
80 Microcebus_danfossi,
81 Microcebus_griseorufus,
82 Microcebus_jollyae,
83 Microcebus_lehilahytsara,
84 Microcebus_lokobensis,
85 Microcebus_macarthurii,
86 Microcebus_mamiratra,
87 Microcebus_mittermeieri,
88 Microcebus_murinus,
89 Microcebus_myoxinus,
90 Microcebus_ravelobensis,
91 Microcebus_rufus,
92 Microcebus_sambiranensis,
93 Microcebus_simmonsi,
94 Microcebus_tavaratra,
95 Mirza_coquereli,
96 Mirza_zaza,
97 Phaner_furcifer,
98 Phaner_furcifer_pallescens,
99 Propithecus_coquereli,
100 Propithecus_deckenii,
101 Propithecus_diadema,
102 Propithecus_edwardsi,
103 Propithecus_tattersalli,
104 Propithecus_verreauxi,
105 Varecia_rubra,
106 Varecia_variegata_variegata,
107 Alouatta_belzebul,
108 Alouatta_caraya,
109 Alouatta_guariba,
110 Alouatta_palliata,
111 Alouatta_pigra,
112 Alouatta_sara,
113 Alouatta_seniculus,
114 Ateles_belzebuth,
115 Ateles_fusciceps,
116 Ateles_geoffroyi,
117 Ateles_paniscus,
118 Brachyteles_arachnoides,
119 Lagothrix_lagotricha,
120 Aotus_azarai,
121 Aotus_azarai_boliviensis,
122 Aotus_brumbacki,
123 Aotus_infulatus,
124 Aotus_lemurinus,
125 Aotus_lemurinus_griseimembra,
126 Aotus_nancymaae,
127 Aotus_nigriceps,
128 Aotus_trivirgatus,
129 Aotus_vociferans,
130 Callimico_goeldii,
131 Callithrix_argentata,
132 Callithrix_aurita,
133 Callithrix_emiliae,
134 Callithrix_geoffroyi,
135 Callithrix_humeralifera,
136 Callithrix_jacchus,
137 Callithrix_kuhli,
138 Callithrix_mauesi,
139 Callithrix_penicillata,
140 Callithrix_pygmaea,
141 Cebus_albifrons,
142 Cebus_apella,
143 Cebus_capucinus,
144 Cebus_olivaceus,
145 Cebus_xanthosternos,
146 Leontopithecus_chrysomelas,
147 Leontopithecus_chrysopygus,
148 Leontopithecus_rosalia,
149 Saguinus_bicolor,
150 Saguinus_fuscicollis,
151 Saguinus_fuscicollis_melanoleucus,
152 Saguinus_geoffroyi,
153 Saguinus_imperator,
154 Saguinus_leucopus,
155 Saguinus_midas,
156 Saguinus_mystax,
157 Saguinus_niger,
158 Saguinus_oedipus,
159 Saguinus_tripartitus,
160 Saimiri_boliviensis,
161 Saimiri_oerstedii,
162 Saimiri_sciureus,
163 Saimiri_ustus,
164 Arctocebus_aureus,
165 Arctocebus_calabarensis,
166 Loris_lydekkerianus,
167 Loris_tardigradus,
168 Nycticebus_bengalensis,
169 Nycticebus_coucang,
170 Nycticebus_javanicus,
171 Nycticebus_menagensis,
172 Nycticebus_pygmaeus,
173 Perodicticus_potto,
174 Bunopithecus_hoolock,
175 Gorilla_beringei,
176 Gorilla_gorilla_gorilla,
177 Gorilla_gorilla_graueri,
178 Homo_sapiens,
179 Homo_sapiens_neanderthalensis,
180 Hylobates_agilis,
181 Hylobates_klossii,
182 Hylobates_lar,
183 Hylobates_moloch,
184 Hylobates_muelleri,
185 Hylobates_pileatus,
186 Nomascus_concolor,
187 Nomascus_gabriellae,
188 Nomascus_leucogenys,
189 Nomascus_nasutus,
190 Nomascus_siki,
191 Pan_paniscus,
192 Pan_troglodytes_schweinfurthii,
193 Pan_troglodytes_troglodytes,
194 Pan_troglodytes_vellerosus,
195 Pan_troglodytes_verus,
196 Pongo_abelii,
197 Pongo_pygmaeus,
198 Symphalangus_syndactylus,
199 Cacajao_calvus,
200 Cacajao_melanocephalus,
201 Callicebus_donacophilus,
202 Callicebus_hoffmannsi,
203 Callicebus_moloch,
204 Callicebus_personatus,
205 Callicebus_torquatus,
206 Chiropotes_satanas,
207 Pithecia_irrorata,
208 Pithecia_pithecia,
209 Cercocebus_agilis,
210 Cercocebus_galeritus,
211 Cercocebus_torquatus,
212 Cercocebus_torquatus_atys,
213 Lophocebus_albigena,
214 Lophocebus_aterrimus,
215 Macaca_arctoides,
216 Macaca_assamensis,
217 Macaca_brunnescens,
218 Macaca_cyclopis,
219 Macaca_fascicularis,
220 Macaca_fuscata,
221 Macaca_hecki,
222 Macaca_leonina,
223 Macaca_maura,
224 Macaca_mulatta,
225 Macaca_munzala,
226 Macaca_nemestrina,
227 Macaca_nemestrina_leonina,
228 Macaca_nemestrina_siberu,
229 Macaca_nigra,
230 Macaca_nigrescens,
231 Macaca_ochreata,
232 Macaca_pagensis,
233 Macaca_radiata,
234 Macaca_silenus,
235 Macaca_sinica,
236 Macaca_sylvanus,
237 Macaca_thibetana,
238 Macaca_tonkeana,
239 Mandrillus_leucophaeus,
240 Mandrillus_sphinx,
241 Papio_anubis,
242 Papio_cynocephalus,
243 Papio_hamadryas,
244 Papio_papio,
245 Papio_ursinus,
246 Rungwecebus_kipunji,
247 Theropithecus_gelada,
248 Colobus_angolensis,
249 Colobus_angolensis_palliatus,
250 Colobus_guereza,
251 Colobus_polykomos,
252 Colobus_satanas,
253 Colobus_vellerosus,
254 Nasalis_larvatus,
255 Piliocolobus_badius,
256 Piliocolobus_foai,
257 Piliocolobus_gordonorum,
258 Piliocolobus_kirkii,
259 Piliocolobus_pennantii,
260 Piliocolobus_preussi,
261 Piliocolobus_rufomitratus,
262 Piliocolobus_tephrosceles,
263 Piliocolobus_tholloni,
264 Presbytis_comata,
265 Presbytis_melalophos,
266 Procolobus_verus,
267 Pygathrix_cinerea,
268 Pygathrix_nemaeus,
269 Rhinopithecus_avunculus,
270 Rhinopithecus_bieti,
271 Rhinopithecus_brelichi,
272 Rhinopithecus_roxellana,
273 Semnopithecus_entellus,
274 Trachypithecus_auratus,
275 Trachypithecus_cristatus,
276 Trachypithecus_delacouri,
277 Trachypithecus_francoisi,
278 Trachypithecus_geei,
279 Trachypithecus_germaini,
280 Trachypithecus_johnii,
281 Trachypithecus_laotum,
282 Trachypithecus_obscurus,
283 Trachypithecus_phayrei,
284 Trachypithecus_pileatus,
285 Trachypithecus_poliocephalus,
286 Trachypithecus_vetulus,
287 Euoticus_elegantulus,
288 Galago_alleni,
289 Galago_gallarum,
290 Galago_granti,
291 Galago_matschiei,
292 Galago_moholi,
293 Galago_senegalensis,
294 Galagoides_demidoff,
295 Galagoides_zanzibaricus,
296 Otolemur_crassicaudatus,
297 Otolemur_garnettii,
298 Tarsius_bancanus,
299 Tarsius_dentatus,
300 Tarsius_lariang,
301 Tarsius_syrichta;
tree consensus_301species = (((((((1:11.894902,((((((2:2.491503,15:2.491503):1.271137,18:3.762640):2.666569,((3:2.018943,((6:0.309327,7:0.309327,8:0.309327):0.906520,12:1.215846):0.803097):0.712693,((10:0.194046,11:0.194046):1.153358,19:1.347404):1.384232):3.697573):1.461009,(((((4:0.274278,5:0.274278):1.973633,16:2.247911):0.919265,(20:1.771358,23:1.771358):1.395818):2.820105,(9:5.588511,17:5.588511):0.398770):1.355876,13:7.343158):0.547060):1.957908,((((14:2.759983,21:2.759983):1.323667,22:4.083650):3.856150,29:7.939800):0.687445,(((24:1.617580,28:1.617580):0.263192,(25:0.932476,26:0.932476):0.948296):1.687586,27:3.568358):5.058886):1.220881):1.644988,30:11.493113):0.401789):2.980276,(((((209:0.758641,210:0.758641):3.239864,(211:0.172462,212:0.172462):3.826043):1.305793,(239:3.415204,240:3.415204):1.889093):6.046166,(((213:0.756655,214:0.756655):4.140206,247:4.896862):0.872302,(((((241:1.277228,243:1.277228):0.432578,244:1.709806):0.348640,242:2.058446):0.619816,245:2.678262):1.238290,246:3.916553):1.852611):5.581300):1.502062,((((215:4.705214,(216:3.228863,(233:2.444736,235:2.444736):0.784127):1.476351):1.331851,((((((217:1.852463,231:1.852463):0.873871,223:2.726334):0.353132,238:3.079466):0.200272,221:3.279738):0.221302,(229:3.064910,230:3.064910):0.436131):0.766095,(((((222:1.761676,228:1.761676):0.246955,227:2.008631):0.569260,232:2.577891):0.393320,234:2.971211):0.639142,226:3.610353):0.656782):1.769930,(218:1.725200,220:1.725200):4.311865):0.840931,((219:5.045978,224:5.045978):1.475126,(225:4.205984,237:4.205984):2.315120):0.356891):1.782804,236:8.660800):4.191726):2.022653):6.535196,(((((248:0.020418,249:0.020418):3.694262,(250:2.306768,(251:0.339509,253:0.339509):1.967259):1.407911):2.508901,252:6.223580):6.313872,((255:5.435125,((256:3.931755,(259:0.511934,260:0.511934):3.419820):0.832332,((257:1.121480,258:1.121480):1.525292,((261:1.188754,262:1.188754):0.410990,263:1.599744):1.047028):2.117314):0.671038):5.212325,266:10.647450):1.890002):2.897705,((((254:9.634813,(267:0.368302,268:0.368302):9.266511):0.839771,(((269:1.950096,272:1.950096):1.026562,271:2.976658):0.809994,270:3.786652):6.687932):2.310063,(((273:3.654042,280:3.654042):1.019440,((278:0.435719,284:0.435719):3.058047,286:3.493766):1.179716):6.787895,((((274:1.269645,279:1.269645):0.309244,275:1.578890):2.436117,282:4.015007):1.237980,(((276:1.757449,(277:0.630624,285:0.630624):1.126825):0.509341,281:2.266790):1.756474,283:4.023264):1.229723):6.208391):1.323270):0.523455,(264:5.778211,265:5.778211):7.529891):2.127056):5.975217):8.589626,((174:8.241196,((((((180:2.455187,181:2.455187):0.854329,183:3.309516,184:3.309516):0.219450,182:3.528966):0.547859,185:4.076825):2.521536,198:6.598362):0.749537,((186:2.012645,(187:0.944453,(188:0.512991,190:0.512991):0.431463):1.068192):1.032238,189:3.044883):4.303015):0.893297):11.364750,((((175:0.068644,177:0.068644):2.489872,176:2.558516):6.093717,((178:0.568721,179:0.538721):5.607159,(191:2.333553,((192:0.344859,193:0.344859):0.736563,(194:0.505401,195:0.505401):0.576022):1.252131):3.842326):2.476353):6.480222,(196:3.825854,197:3.825854):11.306601):4.473491):10.394055):16.811821,((((((107:3.421422,(110:1.582170,111:1.582170):1.839252):0.466795,(108:2.886471,(112:2.144100,113:2.144100):0.742371):1.001745):0.681030,109:4.569246):10.190994,(((114:2.029549,(115:1.493361,116:1.493361):0.536187):0.650927,117:2.680475):6.466916,(118:2.353770,119:2.353770):6.793621):5.612849):6.561060,((((((120:0.030911,121:0.030911):0.441031,123:0.471942):0.813932,127:1.285874):2.302261,((122:0.475716,129:0.475716):2.479439,126:2.955155):0.632980,((124:0.270637,128:0.270637):0.117518,125:0.388156):3.199979):15.899387,(((130:13.232628,((((131:0.942465,133:0.942465):0.789455,(135:0.708507,138:0.708507):1.023412):3.057892,140:4.789812):2.239318,(132:4.119942,(134:1.398723,(136:0.880798,(137:0.670355,139:0.670355):0.210443):0.517925):2.721219):2.909188):6.203497):1.797437,(146:1.453990,(147:0.618371,148:0.618371):0.835619):13.576075):0.682187,((((149:4.242081,(155:1.984555,157:1.984555):2.257526):4.119345,((152:1.180634,158:1.180634):6.129362,154:7.309995):1.051431):1.302045,(153:5.012547,156:5.012547):4.650925):2.062670,((150:0.464825,151:0.464825):4.934246,159:5.399071):6.327070):3.986111):3.775269):0.605006,((((141:0.641130,144:0.641130):1.588770,143:2.229900):4.219484,(142:3.529190,145:3.529190):2.920194):12.120521,(160:2.120959,((161:1.402943,162:1.402943):0.253560,163:1.656503):0.464456):16.448946):1.522623):1.228773):1.411478,(((199:2.274028,200:2.274028,206:2.274028):7.368851,(207:4.404566,208:4.404566):5.238313):9.753209,(((201:3.913001,(202:2.225257,203:2.225257):1.687744):3.447072,204:7.360074):3.120446,205:10.480520):8.915568):3.336691):24.079043):22.028211,((298:16.314276,301:16.314276):7.983376,(299:2.297364,300:2.297364):22.000288):44.542381):4.162986,(((((((31:16.783441,((((78:4.062493,(81:3.084806,88:3.084806):0.977687):1.117659,89:5.180153):0.802873,(((((((79:0.695742,90:0.695742):1.626379,80:2.322120):0.983305,85:3.305425):0.885716,94:4.191141):0.224811,82:4.415952):0.272524,(87:4.008194,(91:2.195560,93:2.195560):1.812635):0.680282):0.276907,((84:0.333185,92:0.333185):2.735573,86:3.068758):1.896625):1.017643,83:5.983025):8.288097,(95:0.128967,96:0.128967):14.142156):2.512318):5.779948,((37:7.656080,38:7.656080):3.732059,39:11.388139):11.175250):5.865706,((((((((62:2.034173,70:2.034173):0.594030,65:2.628203):1.179265,73:3.807468):0.600221,(66:2.177039,74:2.177039):2.230650):2.276047,67:6.683736):1.592368,((((63:2.091144,64:2.091144):0.401000,75:2.492143):2.434019,77:4.926162):1.687395,((68:1.664249,72:1.664249):2.922031,69:4.586281):2.027277):1.662546):5.073249,(71:0.366089,76:0.366089):12.983264):12.339671,(97:0.041194,98:0.041194):25.647830):2.740071):2.516810,((32:16.886315,60:16.893615):4.015417,((((33:1.222264,35:1.222264):0.199030,36:1.421293):4.831486,34:6.252780):10.249820,(((99:0.720305,103:0.720305):2.972551,(100:0.621510,104:0.621510):3.071346):2.862698,(101:1.032049,102:1.032049):5.523505):9.947046):4.406432):10.036873):2.318811,(((41:5.822228,((((((42:0.264109,48:0.264109):0.498087,(45:0.198505,46:0.198505):0.563691):1.168775,(43:0.852621,44:0.852621):1.078351):1.861205,52:3.792177):0.361527,(47:2.690059,51:2.690059):1.463646):1.041696,(49:2.011579,50:2.011579):3.183822):0.626828):9.197368,(((53:5.707876,((((54:0.208206,57:0.208206):0.575393,58:0.783599):0.444813,55:1.228412):0.184714,56:1.413125):4.294751):2.492962,59:8.200838):1.079679,61:9.280517):5.739079):5.523206,(105:1.270526,106:1.270526):19.272276):12.721914):17.859349,40:51.124065):11.612487,((((164:0.952243,165:0.952243):17.782307,173:18.734550):15.900706,((166:0.761888,167:0.761888):23.295639,((((168:0.416045,169:0.416045):1.807212,171:2.223257):0.731243,170:2.954499):5.551747,172:8.506246):15.551281):10.577729):3.364744,(((((287:2.512362,291:2.512362):2.872139,(289:2.506646,(292:1.194710,293:1.194710):1.311936):2.877855):5.141306,(290:1.915893,295:1.915893):8.609913):2.838611,(288:8.406302,(296:0.833949,297:0.833949):7.572354):4.958115):3.766768,294:17.131185):20.868815):24.736553):10.266465);
END;<br />
<b>Warning</b>:  session_write_close() expects exactly 0 parameters, 1 given in <b>/var/www/10ktrees.nunn-lab.org/sendTreesToUser.php</b> on line <b>98</b><br />
