# Supplementary material for: Relationship between dominance hierarchy steepness and rank-relatedness of benefits in primates
Source: Behav Ecol. 2024 Aug 13;35(5):arae066. doi: 10.1093/beheco/arae066 (PMC11347755; doi:10.1093/beheco/arae066)
Supplement: arae066_suppl_Supplementary_Data [file arae066_suppl_supplementary_data.zip › Part 1 All data_ Table2&TableS1-S10.txt]

##################################################################################################
########### R scripts in Part 1 produce results presented in Table 2 of main text  ###############
######################## and Table S1-S10 of Supplementary material 1 ############################
##################################################################################################

rm(list=ls())
library(metafor)
library(fastDummies)

#Load the dataset
data = read.csv("Supplementary Raw Data.csv", header=T)

#Standardizing each independent variable
dat<-dummy_cols(data,select_columns = c("Dispersal_pattern",
                                         "Social_organization",
                                         "Benefit_category",
                                         "Study_setting",
                                         "Sex_category",
                                         "Data_origin"))

dat$Dispersal_pattern_FP=as.numeric(dat$Dispersal_pattern_FP)
dat$Dispersal_pattern_FP_c=dat$Dispersal_pattern_FP-mean(dat$Dispersal_pattern_FP)

dat$Dispersal_pattern_MFP=as.numeric(dat$Dispersal_pattern_MFP)
dat$Dispersal_pattern_MFP_c=dat$Dispersal_pattern_MFP-mean(dat$Dispersal_pattern_MFP)

dat$Dispersal_pattern_MP=as.numeric(dat$Dispersal_pattern_MP)
dat$Dispersal_pattern_MP_c=dat$Dispersal_pattern_MP-mean(dat$Dispersal_pattern_MP)

dat$Social_organization_MLS=as.numeric(dat$Social_organization_MLS)
dat$Social_organization_MLS_c=dat$Social_organization_MLS-mean(dat$Social_organization_MLS)

dat$Social_organization_MMG=as.numeric(dat$Social_organization_MMG)
dat$Social_organization_MMG_c=dat$Social_organization_MMG-mean(dat$Social_organization_MMG)

dat$Social_organization_OMG=as.numeric(dat$Social_organization_OMG)
dat$Social_organization_OMG_c=dat$Social_organization_OMG-mean(dat$Social_organization_OMG)

dat$Benefit_category_Direct=as.numeric(dat$Benefit_category_Direct)
dat$Benefit_category_Direct_c=dat$Benefit_category_Direct-mean(dat$Benefit_category_Direct)

dat$Benefit_category_Indirect=as.numeric(dat$Benefit_category_Indirect)
dat$Benefit_category_Indirect_c=dat$Benefit_category_Indirect-mean(dat$Benefit_category_Indirect)

dat$Study_setting_captive=as.numeric(dat$Study_setting_captive)
dat$Study_setting_captive_c=dat$Study_setting_captive-mean(dat$Study_setting_captive)

dat$Study_setting_provisioned=as.numeric(dat$Study_setting_provisioned)
dat$Study_setting_provisioned_c=dat$Study_setting_provisioned-mean(dat$Study_setting_provisioned)

dat$Study_setting_wild=as.numeric(dat$Study_setting_wild)
dat$Study_setting_wild_c=dat$Study_setting_wild-mean(dat$Study_setting_wild)

dat$Sex_category_F=as.numeric(dat$Sex_category_F)
dat$Sex_category_F_c=dat$Sex_category_F-mean(dat$Sex_category_F)

dat$Sex_category_M=as.numeric(dat$Sex_category_M)
dat$Sex_category_M_c=dat$Sex_category_M-mean(dat$Sex_category_M)

dat$Sex_category_Mixed=as.numeric(dat$Sex_category_Mixed)
dat$Sex_category_Mixed_c=dat$Sex_category_Mixed-mean(dat$Sex_category_Mixed)

dat$Data_origin_published=as.numeric(dat$Data_origin_published)
dat$Data_origin_published_c=dat$Data_origin_published-mean(dat$Data_origin_published)

dat$Data_origin_unpublished=as.numeric(dat$Data_origin_unpublished)
dat$Data_origin_unpublished_c=dat$Data_origin_unpublished-mean(dat$Data_origin_unpublished)

dat$Study_duration_z<-as.vector(scale(dat$Study_duration))
dat$rElo_stp_z<-as.vector(scale(dat$rElo_stp)) 
dat$NDS_stp_z<-as.vector(scale(dat$NDS_stp)) 
dat$BayesElo_stp_z<-as.vector(scale(dat$BayesElo_stp)) 
dat$BayesDS_stp_z<-as.vector(scale(dat$BayesDS_stp))

#Load the primate phylogenetic tree
library(ape)
library(treeplyr)
allprimatetree <- read.nexus("consensusTree_Primates.nex",tree.names=T)
primatetree0 <- make.treedata(tree = allprimatetree,data = dat,name_column = "Species")
primatetree1<-primatetree0$phy
primatetree <- compute.brlen(primatetree1)
A <- vcv(primatetree, corr=TRUE)
dat$phylo <- dat$Species


##################################################################################################
###################### Now we start running phylogenetic models ##################################
# These results are presented in Table 2 of main text and Table S1-S9 of Supplementary material 1#
##################################################################################################

# 1.1 when rElo_stp_z is a predictor and rElo_es is the response variable.
phy.fullStp<-rma.mv(rElo_es,variance,data=dat,
                     mods = ~rElo_stp_z+Study_duration_z+
                       Benefit_category_Direct_c+Benefit_category_Indirect_c+
                       Dispersal_pattern_FP_c+Dispersal_pattern_MFP_c+Dispersal_pattern_MP_c+
                       Social_organization_MLS_c+Social_organization_MMG_c+Social_organization_OMG_c+
                       Study_setting_captive_c+Study_setting_provisioned_c+Study_setting_wild_c+
                       Sex_category_F_c+Sex_category_Mixed_c+Sex_category_M_c+
                       Data_origin_published_c+Data_origin_unpublished_c,
                     random=list(~1|Species/Group,~1|phylo),R=list(phylo=A))

vif.rma(phy.fullStp)
#
#                 rElo_stp_z            Study_duration_z   Benefit_category_Direct_c 
#                     1.0451                      1.3399                      1.2572 
#     Dispersal_pattern_FP_c     Dispersal_pattern_MFP_c   Social_organization_MLS_c 
#                     2.7147                      2.7820                      1.5421 
#  Social_organization_MMG_c     Study_setting_captive_c Study_setting_provisioned_c 
#                     1.5934                      1.2568                      1.8774 
#           Sex_category_F_c        Sex_category_Mixed_c     Data_origin_published_c 
#                     1.1227                      1.1865                      2.1624 

summary(phy.fullStp)
#
#Multivariate Meta-Analysis Model (k = 152; method: REML)
#
#  logLik  Deviance       AIC       BIC      AICc 
#-86.4032  172.8065  204.8065  251.7581  209.2655   
#
#Variance Components:
#
#            estim    sqrt  nlvls  fixed         factor    R 
#sigma^2.1  0.0388  0.1970     28     no        Species   no 
#sigma^2.2  0.0191  0.1382     63     no  Species/Group   no 
#sigma^2.3  0.0000  0.0000     28     no          phylo  yes 
#
#Test for Residual Heterogeneity:
#QE(df = 139) = 214.5434, p-val < .0001
#
#Test of Moderators (coefficients 2:13):
#QM(df = 12) = 62.5431, p-val < .0001
#
#Model Results:
#
#                             estimate      se     zval    pval    ci.lb    ci.ub 
#intrcpt                        0.4508  0.0649   6.9480  <.0001   0.3237   0.5780  *** 
#rElo_stp_z                     0.0643  0.0386   1.6676  0.0954  -0.0113   0.1400    . 
#Study_duration_z              -0.0134  0.0354  -0.3794  0.7044  -0.0828   0.0559      
#Benefit_category_Direct_c      0.1217  0.0904   1.3468  0.1781  -0.0554   0.2988      
#Dispersal_pattern_FP_c        -0.2047  0.2346  -0.8725  0.3829  -0.6645   0.2551      
#Dispersal_pattern_MFP_c       -0.0691  0.2864  -0.2414  0.8093  -0.6304   0.4922      
#Social_organization_MLS_c      0.6591  0.4335   1.5205  0.1284  -0.1905   1.5088      
#Social_organization_MMG_c      0.2081  0.2212   0.9409  0.3468  -0.2254   0.6416      
#Study_setting_captive_c        0.4779  0.3881   1.2314  0.2182  -0.2828   1.2387      
#Study_setting_provisioned_c    0.1217  0.1557   0.7818  0.4343  -0.1834   0.4269      
#Sex_category_F_c              -0.3091  0.0580  -5.3286  <.0001  -0.4228  -0.1954  *** 
#Sex_category_Mixed_c          -0.0934  0.1452  -0.6436  0.5199  -0.3780   0.1911      
#Data_origin_published_c        0.4829  0.1764   2.7373  0.0062   0.1371   0.8286   ** 
#
#---
#Signif. codes:  0 ‘***’ 0.001 ‘**’ 0.01 ‘*’ 0.05 ‘.’ 0.1 ‘ ’ 1
#

phy.nullStp<-rma.mv(rElo_es,variance,data=dat,
                     mods = ~Study_duration_z+
                       Benefit_category_Direct_c+Benefit_category_Indirect_c+
                       Dispersal_pattern_FP_c+Dispersal_pattern_MFP_c+Dispersal_pattern_MP_c+
                       Social_organization_MLS_c+Social_organization_MMG_c+Social_organization_OMG_c+
                       Study_setting_captive_c+Study_setting_provisioned_c+Study_setting_wild_c+
                       Sex_category_F_c+Sex_category_Mixed_c+Sex_category_M_c+
                       Data_origin_published_c+Data_origin_unpublished_c,
                     random=list(~1|Species/Group,~1|phylo),R=list(phylo=A))

anova.rma(phy.fullStp,phy.nullStp)
#
#        df      AIC      BIC     AICc   logLik    LRT   pval       QE 
#Full    16 204.8065 251.7581 209.2655 -86.4032               214.5434 
#Reduced 15 205.7984 249.9231 209.6694 -87.8992 2.9919 0.0837 219.8056 
#

# 1.2 when rElo_stp_z is a predictor and rElo.ordinal_es is the response variable.
phy.fullStp<-rma.mv(rElo.ordinal_es,variance,data=dat,
                     mods = ~rElo_stp_z+Study_duration_z+
                       Benefit_category_Direct_c+Benefit_category_Indirect_c+
                       Dispersal_pattern_FP_c+Dispersal_pattern_MFP_c+Dispersal_pattern_MP_c+
                       Social_organization_MLS_c+Social_organization_MMG_c+Social_organization_OMG_c+
                       Study_setting_captive_c+Study_setting_provisioned_c+Study_setting_wild_c+
                       Sex_category_F_c+Sex_category_Mixed_c+Sex_category_M_c+
                       Data_origin_published_c+Data_origin_unpublished_c,
                     random=list(~1|Species/Group,~1|phylo),R=list(phylo=A))

vif.rma(phy.fullStp)
#
#                 rElo_stp_z            Study_duration_z   Benefit_category_Direct_c 
#                     1.0447                      1.3564                      1.2675 
#     Dispersal_pattern_FP_c     Dispersal_pattern_MFP_c   Social_organization_MLS_c 
#                     2.7208                      2.7799                      1.5367 
#  Social_organization_MMG_c     Study_setting_captive_c Study_setting_provisioned_c 
#                     1.6124                      1.2563                      1.9012 
#           Sex_category_F_c        Sex_category_Mixed_c     Data_origin_published_c 
#                     1.1252                      1.1881                      2.2145 

summary(phy.fullStp)
#
#Multivariate Meta-Analysis Model (k = 152; method: REML)
#
#  logLik  Deviance       AIC       BIC      AICc 
#-86.5520  173.1039  205.1039  252.0555  209.5630   
#
#Variance Components:
#
#            estim    sqrt  nlvls  fixed         factor    R 
#sigma^2.1  0.0322  0.1794     28     no        Species   no 
#sigma^2.2  0.0186  0.1365     63     no  Species/Group   no 
#sigma^2.3  0.0000  0.0000     28     no          phylo  yes 
#
#Test for Residual Heterogeneity:
#QE(df = 139) = 212.2932, p-val < .0001
#
#Test of Moderators (coefficients 2:13):
#QM(df = 12) = 65.7086, p-val < .0001
#
#Model Results:
#
#                             estimate      se     zval    pval    ci.lb    ci.ub 
#intrcpt                        0.4582  0.0613   7.4814  <.0001   0.3382   0.5783  *** 
#rElo_stp_z                     0.0546  0.0383   1.4230  0.1547  -0.0206   0.1297      
#Study_duration_z              -0.0183  0.0352  -0.5198  0.6032  -0.0872   0.0506      
#Benefit_category_Direct_c      0.1349  0.0897   1.5037  0.1326  -0.0409   0.3107      
#Dispersal_pattern_FP_c        -0.2325  0.2264  -1.0270  0.3044  -0.6762   0.2112      
#Dispersal_pattern_MFP_c       -0.0537  0.2777  -0.1935  0.8465  -0.5980   0.4905      
#Social_organization_MLS_c      0.6255  0.4247   1.4730  0.1408  -0.2068   1.4579      
#Social_organization_MMG_c      0.2165  0.2172   0.9964  0.3190  -0.2093   0.6422      
#Study_setting_captive_c        0.3929  0.3840   1.0231  0.3063  -0.3598   1.1455      
#Study_setting_provisioned_c    0.0958  0.1503   0.6375  0.5238  -0.1987   0.3903      
#Sex_category_F_c              -0.3134  0.0579  -5.4129  <.0001  -0.4269  -0.1999  *** 
#Sex_category_Mixed_c          -0.1098  0.1446  -0.7591  0.4478  -0.3932   0.1737      
#Data_origin_published_c        0.4612  0.1693   2.7235  0.0065   0.1293   0.7931   ** 
#
#---
#Signif. codes:  0 ‘***’ 0.001 ‘**’ 0.01 ‘*’ 0.05 ‘.’ 0.1 ‘ ’ 1
#

phy.nullStp<-rma.mv(rElo.ordinal_es,variance,data=dat,
                     mods = ~Study_duration_z+
                       Benefit_category_Direct_c+Benefit_category_Indirect_c+
                       Dispersal_pattern_FP_c+Dispersal_pattern_MFP_c+Dispersal_pattern_MP_c+
                       Social_organization_MLS_c+Social_organization_MMG_c+Social_organization_OMG_c+
                       Study_setting_captive_c+Study_setting_provisioned_c+Study_setting_wild_c+
                       Sex_category_F_c+Sex_category_Mixed_c+Sex_category_M_c+
                       Data_origin_published_c+Data_origin_unpublished_c,
                     random=list(~1|Species/Group,~1|phylo),R=list(phylo=A))

anova.rma(phy.fullStp,phy.nullStp)
#
#        df      AIC      BIC     AICc   logLik    LRT   pval       QE 
#Full    16 205.1039 252.0555 209.5630 -86.5520               212.2932 
#Reduced 15 205.3480 249.4727 209.2190 -87.6740 2.2441 0.1341 216.0462 
#

# 2.1 when NDS_stp_z is a predictor and NDS_es is the response variable.
phy.fullStp<-rma.mv(NDS_es,variance,data=dat,
                     mods = ~NDS_stp_z+Study_duration_z+
                       Benefit_category_Direct_c+Benefit_category_Indirect_c+
                       Dispersal_pattern_FP_c+Dispersal_pattern_MFP_c+Dispersal_pattern_MP_c+
                       Social_organization_MLS_c+Social_organization_MMG_c+Social_organization_OMG_c+
                       Study_setting_captive_c+Study_setting_provisioned_c+Study_setting_wild_c+
                       Sex_category_F_c+Sex_category_Mixed_c+Sex_category_M_c+
                       Data_origin_published_c+Data_origin_unpublished_c,
                     random=list(~1|Species/Group,~1|phylo),R=list(phylo=A))

vif.rma(phy.fullStp)
#
#                  NDS_stp_z            Study_duration_z   Benefit_category_Direct_c 
#                     1.2619                      1.5165                      1.3251 
#     Dispersal_pattern_FP_c     Dispersal_pattern_MFP_c   Social_organization_MLS_c 
#                     2.7180                      2.7825                      1.5263 
#  Social_organization_MMG_c     Study_setting_captive_c Study_setting_provisioned_c 
#                     1.6153                      1.2769                      1.8832 
#           Sex_category_F_c        Sex_category_Mixed_c     Data_origin_published_c 
#                     1.1958                      1.2066                      2.2350 

summary(phy.fullStp)
#
#Multivariate Meta-Analysis Model (k = 152; method: REML)
#
#  logLik  Deviance       AIC       BIC      AICc 
#-88.2254  176.4508  208.4508  255.4024  212.9099   
#
#Variance Components:
#
#            estim    sqrt  nlvls  fixed         factor    R 
#sigma^2.1  0.0351  0.1874     28     no        Species   no 
#sigma^2.2  0.0207  0.1439     63     no  Species/Group   no 
#sigma^2.3  0.0000  0.0000     28     no          phylo  yes 
#
#Test for Residual Heterogeneity:
#QE(df = 139) = 215.2961, p-val < .0001
#
#Test of Moderators (coefficients 2:13):
#QM(df = 12) = 58.3967, p-val < .0001
#
#Model Results:
#
#                             estimate      se     zval    pval    ci.lb    ci.ub 
#intrcpt                        0.4600  0.0634   7.2557  <.0001   0.3357   0.5842  *** 
#NDS_stp_z                      0.0014  0.0388   0.0353  0.9719  -0.0747   0.0774      
#Study_duration_z              -0.0238  0.0378  -0.6298  0.5288  -0.0980   0.0503      
#Benefit_category_Direct_c      0.1250  0.0933   1.3399  0.1803  -0.0579   0.3079      
#Dispersal_pattern_FP_c        -0.2088  0.2312  -0.9030  0.3665  -0.6620   0.2444      
#Dispersal_pattern_MFP_c        0.0819  0.2830   0.2894  0.7723  -0.4727   0.6365      
#Social_organization_MLS_c      0.4670  0.4288   1.0891  0.2761  -0.3734   1.3075      
#Social_organization_MMG_c      0.2363  0.2210   1.0695  0.2848  -0.1968   0.6695      
#Study_setting_captive_c        0.3602  0.3903   0.9228  0.3561  -0.4048   1.1251      
#Study_setting_provisioned_c    0.0539  0.1535   0.3513  0.7254  -0.2469   0.3548      
#Sex_category_F_c              -0.2817  0.0599  -4.7058  <.0001  -0.3990  -0.1644  *** 
#Sex_category_Mixed_c          -0.0583  0.1465  -0.3981  0.6905  -0.3454   0.2287      
#Data_origin_published_c        0.4354  0.1755   2.4813  0.0131   0.0915   0.7792    * 
#
#---
#Signif. codes:  0 ‘***’ 0.001 ‘**’ 0.01 ‘*’ 0.05 ‘.’ 0.1 ‘ ’ 1
#

phy.nullStp<-rma.mv(NDS_es,variance,data=dat,
                     mods = ~Study_duration_z+
                       Benefit_category_Direct_c+Benefit_category_Indirect_c+
                       Dispersal_pattern_FP_c+Dispersal_pattern_MFP_c+Dispersal_pattern_MP_c+
                       Social_organization_MLS_c+Social_organization_MMG_c+Social_organization_OMG_c+
                       Study_setting_captive_c+Study_setting_provisioned_c+Study_setting_wild_c+
                       Sex_category_F_c+Sex_category_Mixed_c+Sex_category_M_c+
                       Data_origin_published_c+Data_origin_unpublished_c,
                     random=list(~1|Species/Group,~1|phylo),R=list(phylo=A))

anova.rma(phy.fullStp,phy.nullStp)
#
#        df      AIC      BIC     AICc   logLik    LRT   pval       QE 
#Full    16 208.4508 255.4024 212.9099 -88.2254               215.2961 
#Reduced 15 206.6166 250.7412 210.4875 -88.3083 0.1657 0.6839 215.7140 
#

# 2.2 when NDS_stp_z is a predictor and NDS.ordinal_es is the response variable.
phy.fullStp<-rma.mv(NDS.ordinal_es,variance,data=dat,
                     mods = ~NDS_stp_z+Study_duration_z+
                       Benefit_category_Direct_c+Benefit_category_Indirect_c+
                       Dispersal_pattern_FP_c+Dispersal_pattern_MFP_c+Dispersal_pattern_MP_c+
                       Social_organization_MLS_c+Social_organization_MMG_c+Social_organization_OMG_c+
                       Study_setting_captive_c+Study_setting_provisioned_c+Study_setting_wild_c+
                       Sex_category_F_c+Sex_category_Mixed_c+Sex_category_M_c+
                       Data_origin_published_c+Data_origin_unpublished_c,
                     random=list(~1|Species/Group,~1|phylo),R=list(phylo=A))

vif.rma(phy.fullStp)
#
#                  NDS_stp_z            Study_duration_z   Benefit_category_Direct_c 
#                     1.2820                      1.4993                      1.3245 
#     Dispersal_pattern_FP_c     Dispersal_pattern_MFP_c   Social_organization_MLS_c 
#                     2.6243                      2.7907                      1.5234 
#  Social_organization_MMG_c     Study_setting_captive_c Study_setting_provisioned_c 
#                     1.5768                      1.2633                      1.5825 
#           Sex_category_F_c        Sex_category_Mixed_c     Data_origin_published_c 
#                     1.1941                      1.2032                      1.8476 

summary(phy.fullStp)
#
#Multivariate Meta-Analysis Model (k = 153; method: REML)
#
#  logLik  Deviance       AIC       BIC      AICc 
#-88.2289  176.4578  208.4578  255.5241  212.8806   
#
#Variance Components:
#
#            estim    sqrt  nlvls  fixed         factor    R 
#sigma^2.1  0.0433  0.2081     28     no        Species   no 
#sigma^2.2  0.0171  0.1308     64     no  Species/Group   no 
#sigma^2.3  0.0000  0.0000     28     no          phylo  yes 
#
#Test for Residual Heterogeneity:
#QE(df = 140) = 220.2178, p-val < .0001
#
#Test of Moderators (coefficients 2:13):
#QM(df = 12) = 68.1820, p-val < .0001
#
#Model Results:
#
#                             estimate      se     zval    pval    ci.lb    ci.ub 
#intrcpt                        0.4468  0.0669   6.6788  <.0001   0.3157   0.5779  *** 
#NDS_stp_z                     -0.0081  0.0386  -0.2107  0.8331  -0.0837   0.0675      
#Study_duration_z              -0.0205  0.0371  -0.5515  0.5813  -0.0932   0.0523      
#Benefit_category_Direct_c      0.1084  0.0919   1.1798  0.2381  -0.0717   0.2886      
#Dispersal_pattern_FP_c        -0.2058  0.2347  -0.8769  0.3806  -0.6657   0.2542      
#Dispersal_pattern_MFP_c        0.0082  0.2908   0.0281  0.9776  -0.5618   0.5782      
#Social_organization_MLS_c      0.5948  0.4338   1.3714  0.1703  -0.2553   1.4450      
#Social_organization_MMG_c      0.1972  0.2220   0.8883  0.3744  -0.2379   0.6323      
#Study_setting_captive_c        0.3815  0.3901   0.9779  0.3281  -0.3831   1.1462      
#Study_setting_provisioned_c    0.0784  0.1450   0.5406  0.5888  -0.2059   0.3627      
#Sex_category_F_c              -0.3252  0.0596  -5.4578  <.0001  -0.4420  -0.2084  *** 
#Sex_category_Mixed_c          -0.1198  0.1449  -0.8267  0.4084  -0.4038   0.1642      
#Data_origin_published_c        0.4559  0.1570   2.9040  0.0037   0.1482   0.7636   ** 
#
#---
#Signif. codes:  0 ‘***’ 0.001 ‘**’ 0.01 ‘*’ 0.05 ‘.’ 0.1 ‘ ’ 1
#

phy.nullStp<-rma.mv(NDS.ordinal_es,variance,data=dat,
                     mods = ~Study_duration_z+
                       Benefit_category_Direct_c+Benefit_category_Indirect_c+
                       Dispersal_pattern_FP_c+Dispersal_pattern_MFP_c+Dispersal_pattern_MP_c+
                       Social_organization_MLS_c+Social_organization_MMG_c+Social_organization_OMG_c+
                       Study_setting_captive_c+Study_setting_provisioned_c+Study_setting_wild_c+
                       Sex_category_F_c+Sex_category_Mixed_c+Sex_category_M_c+
                       Data_origin_published_c+Data_origin_unpublished_c,
                     random=list(~1|Species/Group,~1|phylo),R=list(phylo=A))

anova.rma(phy.fullStp,phy.nullStp)
#
#        df      AIC      BIC     AICc   logLik    LRT   pval       QE 
#Full    16 208.4578 255.5241 212.8806 -88.2289               220.2178 
#Reduced 15 206.6467 250.8781 210.4867 -88.3234 0.1889 0.6638 220.6558 

# 3.1 when BayesElo_stp_z is a predictor and BayesElo_es is the response variable.
phy.fullStp<-rma.mv(BayesElo_es,variance,data=dat,
                     mods = ~BayesElo_stp_z+Study_duration_z+
                       Benefit_category_Direct_c+Benefit_category_Indirect_c+
                       Dispersal_pattern_FP_c+Dispersal_pattern_MFP_c+Dispersal_pattern_MP_c+
                       Social_organization_MLS_c+Social_organization_MMG_c+Social_organization_OMG_c+
                       Study_setting_captive_c+Study_setting_provisioned_c+Study_setting_wild_c+
                       Sex_category_F_c+Sex_category_Mixed_c+Sex_category_M_c+
                       Data_origin_published_c+Data_origin_unpublished_c,
                     random=list(~1|Species/Group,~1|phylo),R=list(phylo=A))

vif.rma(phy.fullStp)
#
#             BayesElo_stp_z            Study_duration_z   Benefit_category_Direct_c 
#                     1.0894                      1.3736                      1.2868 
#     Dispersal_pattern_FP_c     Dispersal_pattern_MFP_c   Social_organization_MLS_c 
#                     2.7141                      2.7961                      1.5205 
#  Social_organization_MMG_c     Study_setting_captive_c Study_setting_provisioned_c 
#                     1.6125                      1.2537                      1.8956 
#           Sex_category_F_c        Sex_category_Mixed_c     Data_origin_published_c 
#                     1.1374                      1.2031                      2.2141 

summary(phy.fullStp)
#
#Multivariate Meta-Analysis Model (k = 152; method: REML)
#
#  logLik  Deviance       AIC       BIC      AICc 
#-88.4858  176.9716  208.9716  255.9231  213.4306   
#
#Variance Components:
#
#            estim    sqrt  nlvls  fixed         factor    R 
#sigma^2.1  0.0319  0.1785     28     no        Species   no 
#sigma^2.2  0.0199  0.1411     63     no  Species/Group   no 
#sigma^2.3  0.0000  0.0000     28     no          phylo  yes 
#
#Test for Residual Heterogeneity:
#QE(df = 139) = 216.5926, p-val < .0001
#
#Test of Moderators (coefficients 2:13):
#QM(df = 12) = 62.7007, p-val < .0001
#
#Model Results:
#
#                             estimate      se     zval    pval    ci.lb    ci.ub 
#intrcpt                        0.4594  0.0613   7.4882  <.0001   0.3391   0.5796  *** 
#BayesElo_stp_z                 0.0386  0.0381   1.0118  0.3117  -0.0361   0.1133      
#Study_duration_z              -0.0234  0.0357  -0.6572  0.5110  -0.0933   0.0465      
#Benefit_category_Direct_c      0.1136  0.0911   1.2465  0.2126  -0.0650   0.2921      
#Dispersal_pattern_FP_c        -0.2685  0.2265  -1.1851  0.2360  -0.7124   0.1755      
#Dispersal_pattern_MFP_c        0.0558  0.2790   0.2001  0.8414  -0.4910   0.6027      
#Social_organization_MLS_c      0.4227  0.4235   0.9982  0.3182  -0.4073   1.2527      
#Social_organization_MMG_c      0.2314  0.2178   1.0622  0.2882  -0.1956   0.6583      
#Study_setting_captive_c        0.4259  0.3843   1.1082  0.2678  -0.3274   1.1792      
#Study_setting_provisioned_c    0.0629  0.1505   0.4184  0.6757  -0.2320   0.3579      
#Sex_category_F_c              -0.2961  0.0583  -5.0820  <.0001  -0.4103  -0.1819  *** 
#Sex_category_Mixed_c          -0.1151  0.1458  -0.7896  0.4298  -0.4008   0.1706      
#Data_origin_published_c        0.4414  0.1697   2.6008  0.0093   0.1088   0.7740   ** 
#
#---
#Signif. codes:  0 ‘***’ 0.001 ‘**’ 0.01 ‘*’ 0.05 ‘.’ 0.1 ‘ ’ 1
#

phy.nullStp<-rma.mv(BayesElo_es,variance,data=dat,
                     mods = ~Study_duration_z+
                       Benefit_category_Direct_c+Benefit_category_Indirect_c+
                       Dispersal_pattern_FP_c+Dispersal_pattern_MFP_c+Dispersal_pattern_MP_c+
                       Social_organization_MLS_c+Social_organization_MMG_c+Social_organization_OMG_c+
                       Study_setting_captive_c+Study_setting_provisioned_c+Study_setting_wild_c+
                       Sex_category_F_c+Sex_category_Mixed_c+Sex_category_M_c+
                       Data_origin_published_c+Data_origin_unpublished_c,
                     random=list(~1|Species/Group,~1|phylo),R=list(phylo=A))

anova.rma(phy.fullStp,phy.nullStp)
#
#        df      AIC      BIC     AICc   logLik    LRT   pval       QE 
#Full    16 208.9716 255.9231 213.4306 -88.4858               216.5926 
#Reduced 15 208.1613 252.2859 212.0323 -89.0807 1.1898 0.2754 218.5095 
#

# 3.2 when BayesElo_stp_z is a predictor and BayesElo.ordinal_es is the response variable.
phy.fullStp<-rma.mv(BayesElo.ordinal_es,variance,data=dat,
                     mods = ~BayesElo_stp_z+Study_duration_z+
                       Benefit_category_Direct_c+Benefit_category_Indirect_c+
                       Dispersal_pattern_FP_c+Dispersal_pattern_MFP_c+Dispersal_pattern_MP_c+
                       Social_organization_MLS_c+Social_organization_MMG_c+Social_organization_OMG_c+
                       Study_setting_captive_c+Study_setting_provisioned_c+Study_setting_wild_c+
                       Sex_category_F_c+Sex_category_Mixed_c+Sex_category_M_c+
                       Data_origin_published_c+Data_origin_unpublished_c,
                     random=list(~1|Species/Group,~1|phylo),R=list(phylo=A))

vif.rma(phy.fullStp)
#
#             BayesElo_stp_z            Study_duration_z   Benefit_category_Direct_c 
#                     1.0892                      1.3753                      1.2873 
#     Dispersal_pattern_FP_c     Dispersal_pattern_MFP_c   Social_organization_MLS_c 
#                     2.7148                      2.7956                      1.5202 
#  Social_organization_MMG_c     Study_setting_captive_c Study_setting_provisioned_c 
#                     1.6145                      1.2537                      1.8985 
#           Sex_category_F_c        Sex_category_Mixed_c     Data_origin_published_c 
#                     1.1377                      1.2031                      2.2209 

summary(phy.fullStp)
#
#Multivariate Meta-Analysis Model (k = 152; method: REML)
#
#  logLik  Deviance       AIC       BIC      AICc 
#-86.9110  173.8220  205.8220  252.7736  210.2810   
#
#Variance Components:
#
#            estim    sqrt  nlvls  fixed         factor    R 
#sigma^2.1  0.0311  0.1765     28     no        Species   no 
#sigma^2.2  0.0201  0.1419     63     no  Species/Group   no 
#sigma^2.3  0.0000  0.0000     28     no          phylo  yes 
#
#Test for Residual Heterogeneity:
#QE(df = 139) = 213.2041, p-val < .0001
#
#Test of Moderators (coefficients 2:13):
#QM(df = 12) = 63.8002, p-val < .0001
#
#Model Results:
#
#                             estimate      se     zval    pval    ci.lb    ci.ub 
#intrcpt                        0.4515  0.0610   7.4032  <.0001   0.3320   0.5710  *** 
#BayesElo_stp_z                 0.0370  0.0381   0.9708  0.3316  -0.0377   0.1117      
#Study_duration_z              -0.0259  0.0357  -0.7266  0.4675  -0.0959   0.0440      
#Benefit_category_Direct_c      0.1340  0.0912   1.4702  0.1415  -0.0446   0.3127      
#Dispersal_pattern_FP_c        -0.2548  0.2258  -1.1288  0.2590  -0.6973   0.1876      
#Dispersal_pattern_MFP_c       -0.0051  0.2782  -0.0185  0.9852  -0.5504   0.5401      
#Social_organization_MLS_c      0.5300  0.4228   1.2535  0.2100  -0.2987   1.3587      
#Social_organization_MMG_c      0.2123  0.2175   0.9757  0.3292  -0.2141   0.6386      
#Study_setting_captive_c        0.3395  0.3841   0.8839  0.3768  -0.4133   1.0922      
#Study_setting_provisioned_c    0.0896  0.1500   0.5975  0.5502  -0.2044   0.3836      
#Sex_category_F_c              -0.3069  0.0583  -5.2671  <.0001  -0.4211  -0.1927  *** 
#Sex_category_Mixed_c          -0.1081  0.1458  -0.7416  0.4583  -0.3938   0.1776      
#Data_origin_published_c        0.4522  0.1691   2.6742  0.0075   0.1208   0.7836   ** 
#
#---
#Signif. codes:  0 ‘***’ 0.001 ‘**’ 0.01 ‘*’ 0.05 ‘.’ 0.1 ‘ ’ 1
#

phy.nullStp<-rma.mv(BayesElo.ordinal_es,variance,data=dat,
                     mods = ~Study_duration_z+
                       Benefit_category_Direct_c+Benefit_category_Indirect_c+
                       Dispersal_pattern_FP_c+Dispersal_pattern_MFP_c+Dispersal_pattern_MP_c+
                       Social_organization_MLS_c+Social_organization_MMG_c+Social_organization_OMG_c+
                       Study_setting_captive_c+Study_setting_provisioned_c+Study_setting_wild_c+
                       Sex_category_F_c+Sex_category_Mixed_c+Sex_category_M_c+
                       Data_origin_published_c+Data_origin_unpublished_c,
                     random=list(~1|Species/Group,~1|phylo),R=list(phylo=A))

anova.rma(phy.fullStp,phy.nullStp)
#
#        df      AIC      BIC     AICc   logLik    LRT   pval       QE 
#Full    16 205.8220 252.7736 210.2810 -86.9110               213.2041 
#Reduced 15 204.9296 249.0542 208.8005 -87.4648 1.1076 0.2926 215.2128 
#

# 4.1 when BayesDS_stp_z is a predictor and BayesDS_es is the response variable.
phy.fullStp<-rma.mv(BayesDS_es,variance,data=dat,
                     mods = ~BayesDS_stp_z+Study_duration_z+
                       Benefit_category_Direct_c+Benefit_category_Indirect_c+
                       Dispersal_pattern_FP_c+Dispersal_pattern_MFP_c+Dispersal_pattern_MP_c+
                       Social_organization_MLS_c+Social_organization_MMG_c+Social_organization_OMG_c+
                       Study_setting_captive_c+Study_setting_provisioned_c+Study_setting_wild_c+
                       Sex_category_F_c+Sex_category_Mixed_c+Sex_category_M_c+
                       Data_origin_published_c+Data_origin_unpublished_c,
                     random=list(~1|Species/Group,~1|phylo),R=list(phylo=A))

vif.rma(phy.fullStp)
#
#              BayesDS_stp_z            Study_duration_z   Benefit_category_Direct_c 
#                     1.2882                      1.4911                      1.3647 
#     Dispersal_pattern_FP_c     Dispersal_pattern_MFP_c   Social_organization_MLS_c 
#                     2.7157                      2.7773                      1.5227 
#  Social_organization_MMG_c     Study_setting_captive_c Study_setting_provisioned_c 
#                     1.6269                      1.2707                      1.9042 
#           Sex_category_F_c        Sex_category_Mixed_c     Data_origin_published_c 
#                     1.1809                      1.2462                      2.2617 

summary(phy.fullStp)
#
#Multivariate Meta-Analysis Model (k = 152; method: REML)
#
#  logLik  Deviance       AIC       BIC      AICc 
#-91.2248  182.4496  214.4496  261.4012  218.9086   
#
#Variance Components:
#
#            estim    sqrt  nlvls  fixed         factor    R 
#sigma^2.1  0.0302  0.1738     28     no        Species   no 
#sigma^2.2  0.0229  0.1514     63     no  Species/Group   no 
#sigma^2.3  0.0000  0.0000     28     no          phylo  yes 
#
#Test for Residual Heterogeneity:
#QE(df = 139) = 220.6867, p-val < .0001
#
#Test of Moderators (coefficients 2:13):
#QM(df = 12) = 55.8741, p-val < .0001
#
#Model Results:
#
#                             estimate      se     zval    pval    ci.lb    ci.ub 
#intrcpt                        0.4533  0.0612   7.4073  <.0001   0.3334   0.5733  *** 
#BayesDS_stp_z                  0.0018  0.0384   0.0473  0.9623  -0.0734   0.0771      
#Study_duration_z              -0.0186  0.0377  -0.4921  0.6227  -0.0925   0.0554      
#Benefit_category_Direct_c      0.0771  0.0953   0.8090  0.4185  -0.1097   0.2639      
#Dispersal_pattern_FP_c        -0.2463  0.2263  -1.0883  0.2765  -0.6899   0.1973      
#Dispersal_pattern_MFP_c        0.1116  0.2781   0.4012  0.6883  -0.4334   0.6566      
#Social_organization_MLS_c      0.4695  0.4252   1.1044  0.2694  -0.3638   1.3028      
#Social_organization_MMG_c      0.2745  0.2195   1.2508  0.2110  -0.1556   0.7047      
#Study_setting_captive_c        0.3286  0.3881   0.8467  0.3972  -0.4320   1.0892      
#Study_setting_provisioned_c    0.0430  0.1509   0.2851  0.7756  -0.2527   0.3387      
#Sex_category_F_c              -0.2641  0.0595  -4.4412  <.0001  -0.3807  -0.1476  *** 
#Sex_category_Mixed_c          -0.0774  0.1489  -0.5200  0.6031  -0.3692   0.2144      
#Data_origin_published_c        0.4085  0.1711   2.3881  0.0169   0.0732   0.7438    * 
#
#---
#Signif. codes:  0 ‘***’ 0.001 ‘**’ 0.01 ‘*’ 0.05 ‘.’ 0.1 ‘ ’ 1
#

phy.nullStp<-rma.mv(BayesDS_es,variance,data=dat,
                     mods = ~Study_duration_z+
                       Benefit_category_Direct_c+Benefit_category_Indirect_c+
                       Dispersal_pattern_FP_c+Dispersal_pattern_MFP_c+Dispersal_pattern_MP_c+
                       Social_organization_MLS_c+Social_organization_MMG_c+Social_organization_OMG_c+
                       Study_setting_captive_c+Study_setting_provisioned_c+Study_setting_wild_c+
                       Sex_category_F_c+Sex_category_Mixed_c+Sex_category_M_c+
                       Data_origin_published_c+Data_origin_unpublished_c,
                     random=list(~1|Species/Group,~1|phylo),R=list(phylo=A))

anova.rma(phy.fullStp,phy.nullStp)
#
#        df      AIC      BIC     AICc   logLik    LRT   pval       QE 
#Full    16 214.4496 261.4012 218.9086 -91.2248               220.6867 
#Reduced 15 212.5467 256.6713 216.4176 -91.2733 0.0971 0.7554 221.2178 
#

# 4.2 when BayesDS_stp_z is a predictor and BayesDS.ordinal_es is the response variable.
phy.fullStp<-rma.mv(BayesDS.ordinal_es,variance,data=dat,
                     mods = ~BayesDS_stp_z+Study_duration_z+
                       Benefit_category_Direct_c+Benefit_category_Indirect_c+
                       Dispersal_pattern_FP_c+Dispersal_pattern_MFP_c+Dispersal_pattern_MP_c+
                       Social_organization_MLS_c+Social_organization_MMG_c+Social_organization_OMG_c+
                       Study_setting_captive_c+Study_setting_provisioned_c+Study_setting_wild_c+
                       Sex_category_F_c+Sex_category_Mixed_c+Sex_category_M_c+
                       Data_origin_published_c+Data_origin_unpublished_c,
                     random=list(~1|Species/Group,~1|phylo),R=list(phylo=A))
 
vif.rma(phy.fullStp)
#
#              BayesDS_stp_z            Study_duration_z   Benefit_category_Direct_c 
#                     1.2902                      1.4829                      1.3710 
#     Dispersal_pattern_FP_c     Dispersal_pattern_MFP_c   Social_organization_MLS_c 
#                     2.7125                      2.7825                      1.5226 
#  Social_organization_MMG_c     Study_setting_captive_c Study_setting_provisioned_c 
#                     1.6187                      1.2702                      1.8907 
#           Sex_category_F_c        Sex_category_Mixed_c     Data_origin_published_c 
#                     1.1777                      1.2483                      2.2290 

summary(phy.fullStp)
#
#Multivariate Meta-Analysis Model (k = 152; method: REML)
#
#  logLik  Deviance       AIC       BIC      AICc 
#-89.4680  178.9361  210.9361  257.8876  215.3951   
#
#Variance Components:
#
#            estim    sqrt  nlvls  fixed         factor    R 
#sigma^2.1  0.0335  0.1831     28     no        Species   no 
#sigma^2.2  0.0203  0.1426     63     no  Species/Group   no 
#sigma^2.3  0.0000  0.0000     28     no          phylo  yes 
#
#Test for Residual Heterogeneity:
#QE(df = 139) = 217.1155, p-val < .0001
#
#Test of Moderators (coefficients 2:13):
#QM(df = 12) = 61.0724, p-val < .0001
#
#Model Results:
#
#                             estimate      se     zval    pval    ci.lb    ci.ub 
#intrcpt                        0.4321  0.0625   6.9101  <.0001   0.3095   0.5546  *** 
#BayesDS_stp_z                 -0.0060  0.0381  -0.1578  0.8746  -0.0807   0.0687      
#Study_duration_z              -0.0214  0.0372  -0.5747  0.5655  -0.0944   0.0516      
#Benefit_category_Direct_c      0.0899  0.0945   0.9518  0.3412  -0.0953   0.2752      
#Dispersal_pattern_FP_c        -0.2694  0.2288  -1.1772  0.2391  -0.7178   0.1791      
#Dispersal_pattern_MFP_c       -0.0210  0.2808  -0.0747  0.9405  -0.5712   0.5293      
#Social_organization_MLS_c      0.6110  0.4261   1.4339  0.1516  -0.2242   1.4462      
#Social_organization_MMG_c      0.1961  0.2198   0.8920  0.3724  -0.2347   0.6269      
#Study_setting_captive_c        0.3517  0.3881   0.9062  0.3648  -0.4090   1.1124      
#Study_setting_provisioned_c    0.0576  0.1521   0.3787  0.7049  -0.2406   0.3558      
#Sex_category_F_c              -0.2922  0.0594  -4.9227  <.0001  -0.4085  -0.1758  *** 
#Sex_category_Mixed_c          -0.1094  0.1487  -0.7356  0.4620  -0.4009   0.1821      
#Data_origin_published_c        0.4305  0.1729   2.4907  0.0128   0.0917   0.7693    * 
#
#---
#Signif. codes:  0 ‘***’ 0.001 ‘**’ 0.01 ‘*’ 0.05 ‘.’ 0.1 ‘ ’ 1
#

phy.nullStp<-rma.mv(BayesDS.ordinal_es,variance,data=dat,
                     mods = ~Study_duration_z+
                       Benefit_category_Direct_c+Benefit_category_Indirect_c+
                       Dispersal_pattern_FP_c+Dispersal_pattern_MFP_c+Dispersal_pattern_MP_c+
                       Social_organization_MLS_c+Social_organization_MMG_c+Social_organization_OMG_c+
                       Study_setting_captive_c+Study_setting_provisioned_c+Study_setting_wild_c+
                       Sex_category_F_c+Sex_category_Mixed_c+Sex_category_M_c+
                       Data_origin_published_c+Data_origin_unpublished_c,
                     random=list(~1|Species/Group,~1|phylo),R=list(phylo=A))
 
anova.rma(phy.fullStp,phy.nullStp)
#
#        df      AIC      BIC     AICc   logLik    LRT   pval       QE 
#Full    16 210.9361 257.8876 215.3951 -89.4680               217.1155 
#Reduced 15 209.0339 253.1585 212.9049 -89.5170 0.0978 0.7544 217.5434 
#


##################################################################################################
############################## Publications bias #################################################
######### These results are presented in Table S10 of Supplementary material 1 ###################
##################################################################################################
rm(list=ls())
#Reload the dataset
data = read.csv("Supplementary Raw Data.csv", header=T)
publisheddat<-subset(data,data$Data_origin == 'published')

library(ape)
library(treeplyr)
allprimatetree <- read.nexus("consensusTree_Primates.nex",tree.names=T)
primatetree0 <- make.treedata(tree = allprimatetree,data = publisheddat,name_column = "Species")
primatetree1<-primatetree0$phy
primatetree <- compute.brlen(primatetree1)
A <- vcv(primatetree, corr=TRUE)
publisheddat$phylo <- publisheddat$Species

#1. Small-study effect
#Mixed-effects meta-regression model with 'the square root of the inverse of the sample size' as the moderator
publisheddat$Sample.size_s<-1/sqrt(publisheddat$Sample.size)

rma.mv(NDS_es,variance, mods = ~ Sample.size_s, data=publisheddat,random=list(~1|Species/Group,~1|phylo))
#
#Multivariate Meta-Analysis Model (k = 74; method: REML)
#
#Variance Components:
#
#            estim    sqrt  nlvls  fixed         factor 
#sigma^2.1  0.0290  0.1701     25     no        Species 
#sigma^2.2  0.0782  0.2797     42     no  Species/Group 
#sigma^2.3  0.0290  0.1701     25     no          phylo 
#
#Test for Residual Heterogeneity:
#QE(df = 72) = 140.6735, p-val < .0001
#
#Test of Moderators (coefficient 2):
#QM(df = 1) = 5.7521, p-val = 0.0165
#
#Model Results:
#
#               estimate      se     zval    pval    ci.lb   ci.ub 
#intrcpt         -0.1979  0.3778  -0.5238  0.6004  -0.9385  0.5426    
#Sample.size_s    2.6273  1.0954   2.3984  0.0165   0.4802  4.7743  * 
#
#---
#Signif. codes:  0 ‘***’ 0.001 ‘**’ 0.01 ‘*’ 0.05 ‘.’ 0.1 ‘ ’ 1

rma.mv(NDS.ordinal_es,variance, mods = ~ Sample.size_s, data=publisheddat,random=list(~1|Species/Group,~1|phylo))
#
#Multivariate Meta-Analysis Model (k = 75; method: REML)
#
#Variance Components:
#
#            estim    sqrt  nlvls  fixed         factor 
#sigma^2.1  0.0508  0.2255     25     no        Species 
#sigma^2.2  0.0362  0.1904     43     no  Species/Group 
#sigma^2.3  0.0508  0.2255     25     no          phylo 
#
#Test for Residual Heterogeneity:
#QE(df = 73) = 140.5264, p-val < .0001
#
#Test of Moderators (coefficient 2):
#QM(df = 1) = 4.0957, p-val = 0.0430
#
#Model Results:
#
#               estimate      se     zval    pval    ci.lb   ci.ub 
#intrcpt         -0.0163  0.3562  -0.0457  0.9636  -0.7144  0.6819    
#Sample.size_s    2.1090  1.0421   2.0238  0.0430   0.0665  4.1516  * 
#
#---
#Signif. codes:  0 ‘***’ 0.001 ‘**’ 0.01 ‘*’ 0.05 ‘.’ 0.1 ‘ ’ 1

rma.mv(rElo_es,variance, mods = ~ Sample.size_s, data=publisheddat,random=list(~1|Species/Group,~1|phylo))
#
#Multivariate Meta-Analysis Model (k = 74; method: REML)
#
#Variance Components:
#
#            estim    sqrt  nlvls  fixed         factor 
#sigma^2.1  0.0365  0.1911     25     no        Species 
#sigma^2.2  0.0657  0.2563     42     no  Species/Group 
#sigma^2.3  0.0365  0.1911     25     no          phylo 
#
#Test for Residual Heterogeneity:
#QE(df = 72) = 140.5142, p-val < .0001
#
#Test of Moderators (coefficient 2):
#QM(df = 1) = 4.7855, p-val = 0.0287
#
#Model Results:
#
#               estimate      se     zval    pval    ci.lb   ci.ub 
#intrcpt         -0.1310  0.3796  -0.3451  0.7300  -0.8749  0.6129    
#Sample.size_s    2.4059  1.0998   2.1876  0.0287   0.2503  4.5615  * 
#
#---
#Signif. codes:  0 ‘***’ 0.001 ‘**’ 0.01 ‘*’ 0.05 ‘.’ 0.1 ‘ ’ 1
#

rma.mv(rElo.ordinal_es,variance, mods = ~ Sample.size_s, data=publisheddat,random=list(~1|Species/Group,~1|phylo))
#
#Multivariate Meta-Analysis Model (k = 74; method: REML)
#
#Variance Components:
#
#            estim    sqrt  nlvls  fixed         factor 
#sigma^2.1  0.0360  0.1897     25     no        Species 
#sigma^2.2  0.0584  0.2417     42     no  Species/Group 
#sigma^2.3  0.0360  0.1897     25     no          phylo 
#
#Test for Residual Heterogeneity:
#QE(df = 72) = 138.7257, p-val < .0001
#
#Test of Moderators (coefficient 2):
#QM(df = 1) = 4.7880, p-val = 0.0287
#
#Model Results:
#
#               estimate      se     zval    pval    ci.lb   ci.ub 
#intrcpt         -0.1158  0.3746  -0.3091  0.7573  -0.8500  0.6185    
#Sample.size_s    2.3801  1.0877   2.1882  0.0287   0.2482  4.5119  * 
#
#---
#Signif. codes:  0 ‘***’ 0.001 ‘**’ 0.01 ‘*’ 0.05 ‘.’ 0.1 ‘ ’ 1

rma.mv(BayesElo_es,variance, mods = ~ Sample.size_s, data=publisheddat,random=list(~1|Species/Group,~1|phylo))
#
#Multivariate Meta-Analysis Model (k = 74; method: REML)
#
#Variance Components:
#
#            estim    sqrt  nlvls  fixed         factor 
#sigma^2.1  0.0276  0.1663     25     no        Species 
#sigma^2.2  0.0882  0.2970     42     no  Species/Group 
#sigma^2.3  0.0276  0.1663     25     no          phylo 
#
#Test for Residual Heterogeneity:
#QE(df = 72) = 143.4059, p-val < .0001
#
#Test of Moderators (coefficient 2):
#QM(df = 1) = 6.6108, p-val = 0.0101
#
#Model Results:
#
#               estimate      se     zval    pval    ci.lb   ci.ub 
#intrcpt         -0.2629  0.3819  -0.6885  0.4912  -1.0114  0.4855    
#Sample.size_s    2.8416  1.1052   2.5711  0.0101   0.6755  5.0078  * 
#
#---
#Signif. codes:  0 ‘***’ 0.001 ‘**’ 0.01 ‘*’ 0.05 ‘.’ 0.1 ‘ ’ 1

rma.mv(BayesElo.ordinal_es,variance, mods = ~ Sample.size_s, data=publisheddat,random=list(~1|Species/Group,~1|phylo))
#
#Multivariate Meta-Analysis Model (k = 74; method: REML)
#
#Variance Components:
#
#            estim    sqrt  nlvls  fixed         factor 
#sigma^2.1  0.0331  0.1820     25     no        Species 
#sigma^2.2  0.0621  0.2492     42     no  Species/Group 
#sigma^2.3  0.0331  0.1820     25     no          phylo 
#
#Test for Residual Heterogeneity:
#QE(df = 72) = 137.9786, p-val < .0001
#
#Test of Moderators (coefficient 2):
#QM(df = 1) = 5.1212, p-val = 0.0236
#
#Model Results:
#
#               estimate      se     zval    pval    ci.lb   ci.ub 
#intrcpt         -0.1453  0.3734  -0.3890  0.6972  -0.8772  0.5866    
#Sample.size_s    2.4548  1.0848   2.2630  0.0236   0.3287  4.5809  * 
#
#---
#Signif. codes:  0 ‘***’ 0.001 ‘**’ 0.01 ‘*’ 0.05 ‘.’ 0.1 ‘ ’ 1

rma.mv(BayesDS_es,variance, mods = ~ Sample.size_s, data=publisheddat,random=list(~1|Species/Group,~1|phylo))
#
#Multivariate Meta-Analysis Model (k = 74; method: REML)
#
#Variance Components:
#
#            estim    sqrt  nlvls  fixed         factor 
#sigma^2.1  0.0200  0.1414     25     no        Species 
#sigma^2.2  0.1025  0.3201     42     no  Species/Group 
#sigma^2.3  0.0200  0.1414     25     no          phylo 
#
#Test for Residual Heterogeneity:
#QE(df = 72) = 149.5869, p-val < .0001
#
#Test of Moderators (coefficient 2):
#QM(df = 1) = 5.9591, p-val = 0.0146
#
#Model Results:
#
#               estimate      se     zval    pval    ci.lb   ci.ub 
#intrcpt         -0.2300  0.3799  -0.6054  0.5449  -0.9746  0.5146    
#Sample.size_s    2.6846  1.0998   2.4411  0.0146   0.5292  4.8401  * 
#
#---
#Signif. codes:  0 ‘***’ 0.001 ‘**’ 0.01 ‘*’ 0.05 ‘.’ 0.1 ‘ ’ 1

rma.mv(BayesDS.ordinal_es,variance, mods = ~ Sample.size_s, data=publisheddat,random=list(~1|Species/Group,~1|phylo))
#
#Multivariate Meta-Analysis Model (k = 74; method: REML)
#
#Variance Components:
#
#            estim    sqrt  nlvls  fixed         factor 
#sigma^2.1  0.0334  0.1827     25     no        Species 
#sigma^2.2  0.0694  0.2634     42     no  Species/Group 
#sigma^2.3  0.0334  0.1827     25     no          phylo 
#
#Test for Residual Heterogeneity:
#QE(df = 72) = 139.2615, p-val < .0001
#
#Test of Moderators (coefficient 2):
#QM(df = 1) = 4.9613, p-val = 0.0259
#
#Model Results:
#
#               estimate      se     zval    pval    ci.lb   ci.ub 
#intrcpt         -0.1497  0.3781  -0.3959  0.6922  -0.8907  0.5913    
#Sample.size_s    2.4416  1.0961   2.2274  0.0259   0.2932  4.5900  * 
#
#---
#Signif. codes:  0 ‘***’ 0.001 ‘**’ 0.01 ‘*’ 0.05 ‘.’ 0.1 ‘ ’ 1
#


#2. Time-lag effect 
#Mixed-effects meta-regression model with Year_z as the moderator
publisheddat$Year_z<-as.vector(scale(publisheddat$Year))

rma.mv(NDS_es,variance, mods = ~ Year_z, data=publisheddat,random=list(~1|Species/Group,~1|phylo))
#
#Multivariate Meta-Analysis Model (k = 74; method: REML)
#
#Variance Components:
#
#            estim    sqrt  nlvls  fixed         factor 
#sigma^2.1  0.0439  0.2095     25     no        Species 
#sigma^2.2  0.0450  0.2122     42     no  Species/Group 
#sigma^2.3  0.0439  0.2095     25     no          phylo 
#
#Test for Residual Heterogeneity:
#QE(df = 72) = 147.1334, p-val < .0001
#
#Test of Moderators (coefficient 2):
#QM(df = 1) = 0.1201, p-val = 0.7290
#
#Model Results:
#
#         estimate      se    zval    pval    ci.lb   ci.ub 
#intrcpt    0.6826  0.0948  7.1996  <.0001   0.4968  0.8685  *** 
#Year_z     0.0300  0.0866  0.3465  0.7290  -0.1397  0.1996      
#
#---
#Signif. codes:  0 ‘***’ 0.001 ‘**’ 0.01 ‘*’ 0.05 ‘.’ 0.1 ‘ ’ 1

rma.mv(NDS.ordinal_es,variance, mods = ~ Year_z, data=publisheddat,random=list(~1|Species/Group,~1|phylo))
#
#Multivariate Meta-Analysis Model (k = 75; method: REML)
#
#Variance Components:
#
#            estim    sqrt  nlvls  fixed         factor 
#sigma^2.1  0.0468  0.2163     25     no        Species 
#sigma^2.2  0.0214  0.1463     43     no  Species/Group 
#sigma^2.3  0.0468  0.2163     25     no          phylo 
#
#Test for Residual Heterogeneity:
#QE(df = 73) = 142.5257, p-val < .0001
#
#Test of Moderators (coefficient 2):
#QM(df = 1) = 0.3539, p-val = 0.5519
#
#Model Results:
#
#         estimate      se    zval    pval    ci.lb   ci.ub 
#intrcpt    0.6747  0.0913  7.3892  <.0001   0.4958  0.8537  *** 
#Year_z     0.0470  0.0789  0.5949  0.5519  -0.1078  0.2017      
#
#---
#Signif. codes:  0 ‘***’ 0.001 ‘**’ 0.01 ‘*’ 0.05 ‘.’ 0.1 ‘ ’ 1

rma.mv(rElo_es,variance, mods = ~ Year_z, data=publisheddat,random=list(~1|Species/Group,~1|phylo))
#
#Multivariate Meta-Analysis Model (k = 74; method: REML)
#
#Variance Components:
#
#            estim    sqrt  nlvls  fixed         factor 
#sigma^2.1  0.0431  0.2076     25     no        Species 
#sigma^2.2  0.0437  0.2091     42     no  Species/Group 
#sigma^2.3  0.0431  0.2076     25     no          phylo 
#
#Test for Residual Heterogeneity:
#QE(df = 72) = 145.8925, p-val < .0001
#
#Test of Moderators (coefficient 2):
#QM(df = 1) = 0.2434, p-val = 0.6218
#
#Model Results:
#
#         estimate      se    zval    pval    ci.lb   ci.ub 
#intrcpt    0.6751  0.0942  7.1668  <.0001   0.4904  0.8597  *** 
#Year_z     0.0424  0.0860  0.4933  0.6218  -0.1262  0.2111      
#
#---
#Signif. codes:  0 ‘***’ 0.001 ‘**’ 0.01 ‘*’ 0.05 ‘.’ 0.1 ‘ ’ 1
 
rma.mv(rElo.ordinal_es,variance, mods = ~ Year_z, data=publisheddat,random=list(~1|Species/Group,~1|phylo))
#
#Multivariate Meta-Analysis Model (k = 74; method: REML)
#
#Variance Components:
#
#            estim    sqrt  nlvls  fixed         factor 
#sigma^2.1  0.0431  0.2075     25     no        Species 
#sigma^2.2  0.0327  0.1809     42     no  Species/Group 
#sigma^2.3  0.0431  0.2075     25     no          phylo 
#
#Test for Residual Heterogeneity:
#QE(df = 72) = 143.3136, p-val < .0001
#
#Test of Moderators (coefficient 2):
#QM(df = 1) = 0.2319, p-val = 0.6301
#
#Model Results:
#
#         estimate      se    zval    pval    ci.lb   ci.ub 
#intrcpt    0.6805  0.0923  7.3715  <.0001   0.4995  0.8614  *** 
#Year_z     0.0403  0.0837  0.4815  0.6301  -0.1238  0.2045      
#
#---
#Signif. codes:  0 ‘***’ 0.001 ‘**’ 0.01 ‘*’ 0.05 ‘.’ 0.1 ‘ ’ 1

rma.mv(BayesElo_es,variance, mods = ~ Year_z, data=publisheddat,random=list(~1|Species/Group,~1|phylo))
#
#Multivariate Meta-Analysis Model (k = 74; method: REML)
#
#Variance Components:
#
#            estim    sqrt  nlvls  fixed         factor 
#sigma^2.1  0.0435  0.2085     25     no        Species 
#sigma^2.2  0.0527  0.2296     42     no  Species/Group 
#sigma^2.3  0.0435  0.2085     25     no          phylo 
#
#Test for Residual Heterogeneity:
#QE(df = 72) = 150.4842, p-val < .0001
#
#Test of Moderators (coefficient 2):
#QM(df = 1) = 0.0844, p-val = 0.7715
#
#Model Results:
#
#         estimate      se    zval    pval    ci.lb   ci.ub 
#intrcpt    0.6916  0.0958  7.2163  <.0001   0.5038  0.8795  *** 
#Year_z     0.0255  0.0879  0.2905  0.7715  -0.1468  0.1979      
#
#---
#Signif. codes:  0 ‘***’ 0.001 ‘**’ 0.01 ‘*’ 0.05 ‘.’ 0.1 ‘ ’ 1

rma.mv(BayesElo.ordinal_es,variance, mods = ~ Year_z, data=publisheddat,random=list(~1|Species/Group,~1|phylo))
#
#Multivariate Meta-Analysis Model (k = 74; method: REML)
#
#Variance Components:
#
#            estim    sqrt  nlvls  fixed         factor 
#sigma^2.1  0.0423  0.2058     25     no        Species 
#sigma^2.2  0.0335  0.1829     42     no  Species/Group 
#sigma^2.3  0.0423  0.2058     25     no          phylo 
#
#Test for Residual Heterogeneity:
#QE(df = 72) = 142.7351, p-val < .0001
#
#Test of Moderators (coefficient 2):
#QM(df = 1) = 0.4084, p-val = 0.5228
#
#Model Results:
#
#         estimate      se    zval    pval    ci.lb   ci.ub 
#intrcpt    0.6759  0.0921  7.3422  <.0001   0.4954  0.8563  *** 
#Year_z     0.0535  0.0837  0.6391  0.5228  -0.1105  0.2175      
#
#---
#Signif. codes:  0 ‘***’ 0.001 ‘**’ 0.01 ‘*’ 0.05 ‘.’ 0.1 ‘ ’ 1

rma.mv(BayesDS_es,variance, mods = ~ Year_z, data=publisheddat,random=list(~1|Species/Group,~1|phylo))
#
#Multivariate Meta-Analysis Model (k = 74; method: REML)
#
#Variance Components:
#
#            estim    sqrt  nlvls  fixed         factor 
#sigma^2.1  0.0377  0.1941     25     no        Species 
#sigma^2.2  0.0636  0.2523     42     no  Species/Group 
#sigma^2.3  0.0377  0.1941     25     no          phylo 
#
#Test for Residual Heterogeneity:
#QE(df = 72) = 155.2857, p-val < .0001
#
#Test of Moderators (coefficient 2):
#QM(df = 1) = 0.1975, p-val = 0.6568
#
#Model Results:
#
#         estimate      se    zval    pval    ci.lb   ci.ub 
#intrcpt    0.6727  0.0946  7.1140  <.0001   0.4874  0.8581  *** 
#Year_z     0.0392  0.0881  0.4444  0.6568  -0.1336  0.2119      
#
#---
#Signif. codes:  0 ‘***’ 0.001 ‘**’ 0.01 ‘*’ 0.05 ‘.’ 0.1 ‘ ’ 1

rma.mv(BayesDS.ordinal_es,variance, mods = ~ Year_z, data=publisheddat,random=list(~1|Species/Group,~1|phylo))
#
#Multivariate Meta-Analysis Model (k = 74; method: REML)
#
#Variance Components:
#
#            estim    sqrt  nlvls  fixed         factor 
#sigma^2.1  0.0410  0.2024     25     no        Species 
#sigma^2.2  0.0405  0.2013     42     no  Species/Group 
#sigma^2.3  0.0410  0.2024     25     no          phylo 
#
#Test for Residual Heterogeneity:
#QE(df = 72) = 142.5111, p-val < .0001
#
#Test of Moderators (coefficient 2):
#QM(df = 1) = 0.4541, p-val = 0.5004
#
#Model Results:
#
#         estimate      se    zval    pval    ci.lb   ci.ub 
#intrcpt    0.6691  0.0925  7.2325  <.0001   0.4878  0.8505  *** 
#Year_z     0.0571  0.0847  0.6739  0.5004  -0.1089  0.2231      
#
#---
#Signif. codes:  0 ‘***’ 0.001 ‘**’ 0.01 ‘*’ 0.05 ‘.’ 0.1 ‘ ’ 1
#
