# Supplementary material for: Relationship between dominance hierarchy steepness and rank-relatedness of benefits in primates
Source: Behav Ecol. 2024 Aug 13;35(5):arae066. doi: 10.1093/beheco/arae066 (PMC11347755; doi:10.1093/beheco/arae066)
Supplement: arae066_suppl_Supplementary_Data [file arae066_suppl_supplementary_data.zip › Part 2 All data_TableS11-S37.txt]

##################################################################################################
### R scripts in Part 2 produce results presented in Table S11-S37 of Supplementary material 1 ###
##################################################################################################

rm(list=ls())
library(metafor)
library(fastDummies)
data = read.csv("Supplementary Raw Data.csv", header=T)

#Standardizing each independent variable
dat<-dummy_cols(data,select_columns = c("Dispersal_pattern",
                                         "Social_organization",
                                         "Benefit_category",
                                         "Study_setting",
                                         "Sex_category",
                                         "Data_origin"))

dat$Dispersal_pattern_FP=as.numeric(dat$Dispersal_pattern_FP)
dat$Dispersal_pattern_FP_c=dat$Dispersal_pattern_FP-mean(dat$Dispersal_pattern_FP)
dat$Dispersal_pattern_MFP=as.numeric(dat$Dispersal_pattern_MFP)
dat$Dispersal_pattern_MFP_c=dat$Dispersal_pattern_MFP-mean(dat$Dispersal_pattern_MFP)
dat$Dispersal_pattern_MP=as.numeric(dat$Dispersal_pattern_MP)
dat$Dispersal_pattern_MP_c=dat$Dispersal_pattern_MP-mean(dat$Dispersal_pattern_MP)
dat$Social_organization_MLS=as.numeric(dat$Social_organization_MLS)
dat$Social_organization_MLS_c=dat$Social_organization_MLS-mean(dat$Social_organization_MLS)
dat$Social_organization_MMG=as.numeric(dat$Social_organization_MMG)
dat$Social_organization_MMG_c=dat$Social_organization_MMG-mean(dat$Social_organization_MMG)
dat$Social_organization_OMG=as.numeric(dat$Social_organization_OMG)
dat$Social_organization_OMG_c=dat$Social_organization_OMG-mean(dat$Social_organization_OMG)
dat$Benefit_category_Direct=as.numeric(dat$Benefit_category_Direct)
dat$Benefit_category_Direct_c=dat$Benefit_category_Direct-mean(dat$Benefit_category_Direct)
dat$Benefit_category_Indirect=as.numeric(dat$Benefit_category_Indirect)
dat$Benefit_category_Indirect_c=dat$Benefit_category_Indirect-mean(dat$Benefit_category_Indirect)
dat$Study_setting_captive=as.numeric(dat$Study_setting_captive)
dat$Study_setting_captive_c=dat$Study_setting_captive-mean(dat$Study_setting_captive)
dat$Study_setting_provisioned=as.numeric(dat$Study_setting_provisioned)
dat$Study_setting_provisioned_c=dat$Study_setting_provisioned-mean(dat$Study_setting_provisioned)
dat$Study_setting_wild=as.numeric(dat$Study_setting_wild)
dat$Study_setting_wild_c=dat$Study_setting_wild-mean(dat$Study_setting_wild)
dat$Sex_category_F=as.numeric(dat$Sex_category_F)
dat$Sex_category_F_c=dat$Sex_category_F-mean(dat$Sex_category_F)
dat$Sex_category_M=as.numeric(dat$Sex_category_M)
dat$Sex_category_M_c=dat$Sex_category_M-mean(dat$Sex_category_M)
dat$Sex_category_Mixed=as.numeric(dat$Sex_category_Mixed)
dat$Sex_category_Mixed_c=dat$Sex_category_Mixed-mean(dat$Sex_category_Mixed)
dat$Data_origin_published=as.numeric(dat$Data_origin_published)
dat$Data_origin_published_c=dat$Data_origin_published-mean(dat$Data_origin_published)
dat$Data_origin_unpublished=as.numeric(dat$Data_origin_unpublished)
dat$Data_origin_unpublished_c=dat$Data_origin_unpublished-mean(dat$Data_origin_unpublished)

dat$Study_duration_z<-as.vector(scale(dat$Study_duration))
dat$rElo_stp_z<-as.vector(scale(dat$rElo_stp)) 
dat$NDS_stp_z<-as.vector(scale(dat$NDS_stp)) 
dat$BayesElo_stp_z<-as.vector(scale(dat$BayesElo_stp)) 
dat$BayesDS_stp_z<-as.vector(scale(dat$BayesDS_stp))

#Load the primate phylogenetic tree
library(ape)
library(treeplyr)
allprimatetree <- read.nexus("consensusTree_Primates.nex",tree.names=T)
primatetree0 <- make.treedata(tree = allprimatetree,data = dat,name_column = "Species")
primatetree1<-primatetree0$phy
primatetree <- compute.brlen(primatetree1)
A <- vcv(primatetree, corr=TRUE)
dat$phylo <- dat$Species

# 1.1 when rElo_stp_z is a predictor and rElo_es is the response variable.
phy.fullStp<-rma.mv(rElo_es,variance,data=dat,
                     mods = ~rElo_stp_z+Study_duration_z+
                       rElo_stp_z:Dispersal_pattern_FP_c+
                       Benefit_category_Direct_c+Benefit_category_Indirect_c+
                       Dispersal_pattern_FP_c+Dispersal_pattern_MFP_c+Dispersal_pattern_MP_c+
                       Social_organization_MLS_c+Social_organization_MMG_c+Social_organization_OMG_c+
                       Study_setting_captive_c+Study_setting_provisioned_c+Study_setting_wild_c+
                       Sex_category_F_c+Sex_category_Mixed_c+Sex_category_M_c+
                       Data_origin_published_c+Data_origin_unpublished_c,
                     random=list(~1|Species/Group,~1|phylo),R=list(phylo=A))

vif.rma(phy.fullStp)
#
#                       rElo_stp_z                  Study_duration_z 
#                           1.2052                            1.3394 
#        Benefit_category_Direct_c            Dispersal_pattern_FP_c 
#                           1.2595                            2.8020 
#          Dispersal_pattern_MFP_c         Social_organization_MLS_c 
#                           2.8703                            1.7262 
#        Social_organization_MMG_c           Study_setting_captive_c 
#                           1.6053                            1.2719 
#      Study_setting_provisioned_c                  Sex_category_F_c 
#                           1.9092                            1.1236 
#             Sex_category_Mixed_c           Data_origin_published_c 
#                           1.1938                            2.1785 
#rElo_stp_z:Dispersal_pattern_FP_c 
#                           1.3957 

summary(phy.fullStp)
#
#Multivariate Meta-Analysis Model (k = 152; method: REML)
#
#  logLik  Deviance       AIC       BIC      AICc 
#-84.9867  169.9735  203.9735  253.7368  209.0735   
#
#Variance Components:
#
#            estim    sqrt  nlvls  fixed         factor    R 
#sigma^2.1  0.0395  0.1989     28     no        Species   no 
#sigma^2.2  0.0193  0.1388     63     no  Species/Group   no 
#sigma^2.3  0.0000  0.0000     28     no          phylo  yes 
#
#Test for Residual Heterogeneity:
#QE(df = 138) = 212.7451, p-val < .0001
#
#Test of Moderators (coefficients 2:14):
#QM(df = 13) = 64.2584, p-val < .0001
#
#Model Results:
#
#                                   estimate      se     zval    pval    ci.lb    ci.ub 
#intrcpt                              0.4569  0.0654   6.9810  <.0001   0.3286   0.5852  *** 
#rElo_stp_z                           0.0852  0.0415   2.0558  0.0398   0.0040   0.1665    * 
#Study_duration_z                    -0.0151  0.0355  -0.4253  0.6706  -0.0846   0.0544      
#Benefit_category_Direct_c            0.1151  0.0906   1.2707  0.2038  -0.0624   0.2927      
#Dispersal_pattern_FP_c              -0.1458  0.2393  -0.6091  0.5424  -0.6149   0.3233      
#Dispersal_pattern_MFP_c              0.0008  0.2919   0.0027  0.9979  -0.5713   0.5729      
#Social_organization_MLS_c            0.8668  0.4597   1.8856  0.0593  -0.0342   1.7678    . 
#Social_organization_MMG_c            0.2361  0.2226   1.0606  0.2889  -0.2002   0.6725      
#Study_setting_captive_c              0.5375  0.3910   1.3747  0.1692  -0.2288   1.3037      
#Study_setting_provisioned_c          0.1519  0.1577   0.9628  0.3357  -0.1573   0.4610      
#Sex_category_F_c                    -0.3066  0.0580  -5.2826  <.0001  -0.4204  -0.1929  *** 
#Sex_category_Mixed_c                -0.0779  0.1457  -0.5348  0.5928  -0.3635   0.2077      
#Data_origin_published_c              0.5083  0.1781   2.8540  0.0043   0.1592   0.8573   ** 
#rElo_stp_z:Dispersal_pattern_FP_c   -0.1892  0.1360  -1.3912  0.1642  -0.4557   0.0773      
#
#---
#Signif. codes:  0 ‘***’ 0.001 ‘**’ 0.01 ‘*’ 0.05 ‘.’ 0.1 ‘ ’ 1

phy.nullStp<-rma.mv(rElo_es,variance,data=dat,
                     mods = ~Study_duration_z+
                       Benefit_category_Direct_c+Benefit_category_Indirect_c+
                       Social_organization_MLS_c+Social_organization_MMG_c+Social_organization_OMG_c+
                       Study_setting_captive_c+Study_setting_provisioned_c+Study_setting_wild_c+
                       Sex_category_F_c+Sex_category_Mixed_c+Sex_category_M_c+
                       Data_origin_published_c+Data_origin_unpublished_c,
                     random=list(~1|Species/Group,~1|phylo),R=list(phylo=A))

anova.rma(phy.fullStp,phy.nullStp)
#
#        df      AIC      BIC     AICc   logLik    LRT   pval       QE 
#Full    17 203.9735 253.7368 209.0735 -84.9867               212.7451 
#Reduced 13 204.8667 243.2925 207.7105 -89.4334 8.8933 0.0638 225.4147 
#

# 1.2 when rElo_stp_z is a predictor and rElo.ordinal_es is the response variable.
phy.fullStp<-rma.mv(rElo.ordinal_es,variance,data=dat,
                     mods = ~rElo_stp_z+Study_duration_z+
                       rElo_stp_z:Dispersal_pattern_FP_c+
                       Benefit_category_Direct_c+Benefit_category_Indirect_c+
                       Dispersal_pattern_FP_c+Dispersal_pattern_MFP_c+Dispersal_pattern_MP_c+
                       Social_organization_MLS_c+Social_organization_MMG_c+Social_organization_OMG_c+
                       Study_setting_captive_c+Study_setting_provisioned_c+Study_setting_wild_c+
                       Sex_category_F_c+Sex_category_Mixed_c+Sex_category_M_c+
                       Data_origin_published_c+Data_origin_unpublished_c,
                     random=list(~1|Species/Group,~1|phylo),R=list(phylo=A))

vif.rma(phy.fullStp)
#
#                       rElo_stp_z                  Study_duration_z 
#                           1.2012                            1.3552 
#        Benefit_category_Direct_c            Dispersal_pattern_FP_c 
#                           1.2693                            2.8088 
#          Dispersal_pattern_MFP_c         Social_organization_MLS_c 
#                           2.8670                            1.7204 
#        Social_organization_MMG_c           Study_setting_captive_c 
#                           1.6233                            1.2705 
#      Study_setting_provisioned_c                  Sex_category_F_c 
#                           1.9289                            1.1261 
#             Sex_category_Mixed_c           Data_origin_published_c 
#                           1.1951                            2.2273 
#rElo_stp_z:Dispersal_pattern_FP_c 
#                           1.3857 

summary(phy.fullStp)
#
#Multivariate Meta-Analysis Model (k = 152; method: REML)
#
#  logLik  Deviance       AIC       BIC      AICc 
#-84.8819  169.7638  203.7638  253.5271  208.8638   
#
#Variance Components:
#
#            estim    sqrt  nlvls  fixed         factor    R 
#sigma^2.1  0.0331  0.1818     28     no        Species   no 
#sigma^2.2  0.0187  0.1369     63     no  Species/Group   no 
#sigma^2.3  0.0000  0.0000     28     no          phylo  yes 
#
#Test for Residual Heterogeneity:
#QE(df = 138) = 209.9952, p-val < .0001
#
#Test of Moderators (coefficients 2:14):
#QM(df = 13) = 67.8595, p-val < .0001
#
#Model Results:
#
#                                   estimate      se     zval    pval    ci.lb    ci.ub 
#intrcpt                              0.4646  0.0619   7.5059  <.0001   0.3433   0.5860  *** 
#rElo_stp_z                           0.0777  0.0412   1.8888  0.0589  -0.0029   0.1584    . 
#Study_duration_z                    -0.0201  0.0352  -0.5709  0.5681  -0.0891   0.0489      
#Benefit_category_Direct_c            0.1277  0.0900   1.4199  0.1556  -0.0486   0.3040      
#Dispersal_pattern_FP_c              -0.1680  0.2312  -0.7264  0.4676  -0.6212   0.2852      
#Dispersal_pattern_MFP_c              0.0223  0.2832   0.0787  0.9373  -0.5328   0.5774      
#Social_organization_MLS_c            0.8550  0.4505   1.8976  0.0577  -0.0281   1.7380    . 
#Social_organization_MMG_c            0.2469  0.2187   1.1291  0.2589  -0.1817   0.6756      
#Study_setting_captive_c              0.4572  0.3868   1.1821  0.2372  -0.3009   1.2152      
#Study_setting_provisioned_c          0.1271  0.1523   0.8346  0.4039  -0.1714   0.4256      
#Sex_category_F_c                    -0.3106  0.0580  -5.3602  <.0001  -0.4242  -0.1971  *** 
#Sex_category_Mixed_c                -0.0926  0.1451  -0.6381  0.5234  -0.3771   0.1919      
#Data_origin_published_c              0.4880  0.1711   2.8515  0.0044   0.1526   0.8234   ** 
#rElo_stp_z:Dispersal_pattern_FP_c   -0.2112  0.1345  -1.5700  0.1164  -0.4748   0.0525      
#
#---
#Signif. codes:  0 ‘***’ 0.001 ‘**’ 0.01 ‘*’ 0.05 ‘.’ 0.1 ‘ ’ 1

phy.nullStp<-rma.mv(rElo.ordinal_es,variance,data=dat,
                     mods = ~Study_duration_z+
                       Benefit_category_Direct_c+Benefit_category_Indirect_c+
                       Social_organization_MLS_c+Social_organization_MMG_c+Social_organization_OMG_c+
                       Study_setting_captive_c+Study_setting_provisioned_c+Study_setting_wild_c+
                       Sex_category_F_c+Sex_category_Mixed_c+Sex_category_M_c+
                       Data_origin_published_c+Data_origin_unpublished_c,
                     random=list(~1|Species/Group,~1|phylo),R=list(phylo=A))

anova.rma(phy.fullStp,phy.nullStp)
#
#        df      AIC      BIC     AICc   logLik    LRT   pval       QE 
#Full    17 203.7638 253.5271 208.8638 -84.8819               209.9952 
#Reduced 13 204.7244 243.1502 207.5682 -89.3622 8.9606 0.0621 222.6846 
#

# 2.1 when NDS_stp_z is a predictor and NDS_es is the response variable.
phy.fullStp<-rma.mv(NDS_es,variance,data=dat,
                     mods = ~NDS_stp_z+Study_duration_z+
                       NDS_stp_z:Dispersal_pattern_FP_c+
                       Benefit_category_Direct_c+Benefit_category_Indirect_c+
                       Dispersal_pattern_FP_c+Dispersal_pattern_MFP_c+Dispersal_pattern_MP_c+
                       Social_organization_MLS_c+Social_organization_MMG_c+Social_organization_OMG_c+
                       Study_setting_captive_c+Study_setting_provisioned_c+Study_setting_wild_c+
                       Sex_category_F_c+Sex_category_Mixed_c+Sex_category_M_c+
                       Data_origin_published_c+Data_origin_unpublished_c,
                     random=list(~1|Species/Group,~1|phylo),R=list(phylo=A))
 
vif.rma(phy.fullStp)
#
#                       NDS_stp_z                 Study_duration_z 
#                          1.3246                           1.5186 
#       Benefit_category_Direct_c           Dispersal_pattern_FP_c 
#                          1.3280                           2.7305 
#         Dispersal_pattern_MFP_c        Social_organization_MLS_c 
#                          2.7838                           1.5289 
#       Social_organization_MMG_c          Study_setting_captive_c 
#                          1.6200                           1.3202 
#     Study_setting_provisioned_c                 Sex_category_F_c 
#                          1.9068                           1.1967 
#            Sex_category_Mixed_c          Data_origin_published_c 
#                          1.2324                           2.2316 
#NDS_stp_z:Dispersal_pattern_FP_c 
#                          1.2242 

summary(phy.fullStp)
#
#Multivariate Meta-Analysis Model (k = 152; method: REML)
#
#  logLik  Deviance       AIC       BIC      AICc 
#-88.0061  176.0122  210.0122  259.7755  215.1122   
#
#Variance Components:
#
#            estim    sqrt  nlvls  fixed         factor    R 
#sigma^2.1  0.0358  0.1892     28     no        Species   no 
#sigma^2.2  0.0212  0.1455     63     no  Species/Group   no 
#sigma^2.3  0.0000  0.0000     28     no          phylo  yes 
#
#Test for Residual Heterogeneity:
#QE(df = 138) = 215.2488, p-val < .0001
#
#Test of Moderators (coefficients 2:14):
#QM(df = 13) = 58.1526, p-val < .0001
#
#Model Results:
#
#                                  estimate      se     zval    pval    ci.lb    ci.ub 
#intrcpt                             0.4575  0.0647   7.0747  <.0001   0.3308   0.5843  *** 
#NDS_stp_z                           0.0030  0.0399   0.0758  0.9396  -0.0751   0.0812      
#Study_duration_z                   -0.0235  0.0380  -0.6178  0.5367  -0.0980   0.0510      
#Benefit_category_Direct_c           0.1240  0.0937   1.3225  0.1860  -0.0598   0.3077      
#Dispersal_pattern_FP_c             -0.2050  0.2329  -0.8803  0.3787  -0.6614   0.2514      
#Dispersal_pattern_MFP_c             0.0790  0.2842   0.2781  0.7810  -0.4780   0.6360      
#Social_organization_MLS_c           0.4696  0.4304   1.0909  0.2753  -0.3741   1.3132      
#Social_organization_MMG_c           0.2385  0.2221   1.0740  0.2828  -0.1968   0.6738      
#Study_setting_captive_c             0.3449  0.3976   0.8677  0.3856  -0.4342   1.1241      
#Study_setting_provisioned_c         0.0504  0.1554   0.3242  0.7458  -0.2541   0.3549      
#Sex_category_F_c                   -0.2824  0.0599  -4.7138  <.0001  -0.3999  -0.1650  *** 
#Sex_category_Mixed_c               -0.0639  0.1482  -0.4312  0.6663  -0.3543   0.2265      
#Data_origin_published_c             0.4351  0.1765   2.4652  0.0137   0.0892   0.7811    * 
#NDS_stp_z:Dispersal_pattern_FP_c   -0.0250  0.1139  -0.2194  0.8263  -0.2482   0.1982      
#
#---
#Signif. codes:  0 ‘***’ 0.001 ‘**’ 0.01 ‘*’ 0.05 ‘.’ 0.1 ‘ ’ 1
#
phy.nullStp<-rma.mv(NDS_es,variance,data=dat,
                     mods = ~Study_duration_z+
                       Benefit_category_Direct_c+Benefit_category_Indirect_c+
                       Social_organization_MLS_c+Social_organization_MMG_c+Social_organization_OMG_c+
                       Study_setting_captive_c+Study_setting_provisioned_c+Study_setting_wild_c+
                       Sex_category_F_c+Sex_category_Mixed_c+Sex_category_M_c+
                       Data_origin_published_c+Data_origin_unpublished_c,
                     random=list(~1|Species/Group,~1|phylo),R=list(phylo=A))

anova.rma(phy.fullStp,phy.nullStp)
#
#        df      AIC      BIC     AICc   logLik    LRT   pval       QE 
#Full    17 210.0122 259.7755 215.1122 -88.0061               215.2488 
#Reduced 13 206.5432 244.9690 209.3870 -90.2716 4.5311 0.3389 224.9110 
#

# 2.2 when NDS_stp_z is a predictor and NDS.ordinal_es is the response variable.
phy.fullStp<-rma.mv(NDS.ordinal_es,variance,data=dat,
                     mods = ~NDS_stp_z+Study_duration_z+
                       NDS_stp_z:Dispersal_pattern_FP_c+
                       Benefit_category_Direct_c+Benefit_category_Indirect_c+
                       Dispersal_pattern_FP_c+Dispersal_pattern_MFP_c+Dispersal_pattern_MP_c+
                       Social_organization_MLS_c+Social_organization_MMG_c+Social_organization_OMG_c+
                       Study_setting_captive_c+Study_setting_provisioned_c+Study_setting_wild_c+
                       Sex_category_F_c+Sex_category_Mixed_c+Sex_category_M_c+
                       Data_origin_published_c+Data_origin_unpublished_c,
                     random=list(~1|Species/Group,~1|phylo),R=list(phylo=A))

vif.rma(phy.fullStp)
#
#                       NDS_stp_z                 Study_duration_z 
#                          1.3508                           1.5017 
#       Benefit_category_Direct_c           Dispersal_pattern_FP_c 
#                          1.3285                           2.6417 
#         Dispersal_pattern_MFP_c        Social_organization_MLS_c 
#                          2.7920                           1.5260 
#       Social_organization_MMG_c          Study_setting_captive_c 
#                          1.5818                           1.3001 
#     Study_setting_provisioned_c                 Sex_category_F_c 
#                          1.5997                           1.1949 
#            Sex_category_Mixed_c          Data_origin_published_c 
#                          1.2328                           1.8419 
#NDS_stp_z:Dispersal_pattern_FP_c 
#                          1.2350 

summary(phy.fullStp)
#
#Multivariate Meta-Analysis Model (k = 153; method: REML)
#
#  logLik  Deviance       AIC       BIC      AICc 
#-88.0320  176.0640  210.0640  259.9500  215.1218   
#
#Variance Components:
#
#            estim    sqrt  nlvls  fixed         factor    R 
#sigma^2.1  0.0442  0.2104     28     no        Species   no 
#sigma^2.2  0.0173  0.1316     64     no  Species/Group   no 
#sigma^2.3  0.0000  0.0000     28     no          phylo  yes 
#
#Test for Residual Heterogeneity:
#QE(df = 139) = 220.2167, p-val < .0001
#
#Test of Moderators (coefficients 2:14):
#QM(df = 13) = 67.9216, p-val < .0001
#
#Model Results:
#
#                                  estimate      se     zval    pval    ci.lb    ci.ub 
#intrcpt                             0.4467  0.0682   6.5475  <.0001   0.3130   0.5804  *** 
#NDS_stp_z                          -0.0086  0.0397  -0.2162  0.8288  -0.0864   0.0692      
#Study_duration_z                   -0.0205  0.0373  -0.5510  0.5816  -0.0936   0.0525      
#Benefit_category_Direct_c           0.1085  0.0923   1.1755  0.2398  -0.0724   0.2893      
#Dispersal_pattern_FP_c             -0.2061  0.2366  -0.8710  0.3837  -0.6698   0.2577      
#Dispersal_pattern_MFP_c             0.0071  0.2921   0.0242  0.9807  -0.5655   0.5796      
#Social_organization_MLS_c           0.5942  0.4354   1.3647  0.1723  -0.2592   1.4475      
#Social_organization_MMG_c           0.1960  0.2231   0.8786  0.3796  -0.2413   0.6333      
#Study_setting_captive_c             0.3829  0.3964   0.9658  0.3341  -0.3941   1.1599      
#Study_setting_provisioned_c         0.0790  0.1466   0.5385  0.5902  -0.2084   0.3664      
#Sex_category_F_c                   -0.3256  0.0596  -5.4598  <.0001  -0.4425  -0.2087  *** 
#Sex_category_Mixed_c               -0.1201  0.1468  -0.8180  0.4134  -0.4078   0.1676      
#Data_origin_published_c             0.4566  0.1577   2.8950  0.0038   0.1475   0.7658   ** 
#NDS_stp_z:Dispersal_pattern_FP_c    0.0016  0.1140   0.0143  0.9886  -0.2218   0.2251      
#
#---
#Signif. codes:  0 ‘***’ 0.001 ‘**’ 0.01 ‘*’ 0.05 ‘.’ 0.1 ‘ ’ 1

phy.nullStp<-rma.mv(NDS.ordinal_es,variance,data=dat,
                     mods = ~Study_duration_z+
                       Benefit_category_Direct_c+Benefit_category_Indirect_c+
                       Social_organization_MLS_c+Social_organization_MMG_c+Social_organization_OMG_c+
                       Study_setting_captive_c+Study_setting_provisioned_c+Study_setting_wild_c+
                       Sex_category_F_c+Sex_category_Mixed_c+Sex_category_M_c+
                       Data_origin_published_c+Data_origin_unpublished_c,
                     random=list(~1|Species/Group,~1|phylo),R=list(phylo=A))

anova.rma(phy.fullStp,phy.nullStp)
#
#        df      AIC      BIC     AICc   logLik    LRT   pval       QE 
#Full    17 210.0640 259.9500 215.1218 -88.0320               220.2167 
#Reduced 13 206.0380 244.5549 208.8597 -90.0190 3.9740 0.4095 226.5013 

# 3.1 when BayesElo_stp_z is a predictor and BayesElo_es is the response variable.
phy.fullStp<-rma.mv(BayesElo_es,variance,data=dat,
                     mods = ~BayesElo_stp_z+Study_duration_z+
                       BayesElo_stp_z:Dispersal_pattern_FP_c+
                       Benefit_category_Direct_c+Benefit_category_Indirect_c+
                       Dispersal_pattern_FP_c+Dispersal_pattern_MFP_c+Dispersal_pattern_MP_c+
                       Social_organization_MLS_c+Social_organization_MMG_c+Social_organization_OMG_c+
                       Study_setting_captive_c+Study_setting_provisioned_c+Study_setting_wild_c+
                       Sex_category_F_c+Sex_category_Mixed_c+Sex_category_M_c+
                       Data_origin_published_c+Data_origin_unpublished_c,
                     random=list(~1|Species/Group,~1|phylo),R=list(phylo=A))

vif.rma(phy.fullStp)
#
#                       BayesElo_stp_z                      Study_duration_z 
#                               1.3556                                1.4012 
#            Benefit_category_Direct_c                Dispersal_pattern_FP_c 
#                               1.2963                                2.7415 
#              Dispersal_pattern_MFP_c             Social_organization_MLS_c 
#                               3.2771                                1.5522 
#            Social_organization_MMG_c               Study_setting_captive_c 
#                               1.7000                                1.2555 
#          Study_setting_provisioned_c                      Sex_category_F_c 
#                               1.9185                                1.1425 
#                 Sex_category_Mixed_c               Data_origin_published_c 
#                               1.2051                                2.2512 
#BayesElo_stp_z:Dispersal_pattern_FP_c 
#                               1.5420 

summary(phy.fullStp)
#
#Multivariate Meta-Analysis Model (k = 152; method: REML)
#
#  logLik  Deviance       AIC       BIC      AICc 
#-87.2132  174.4264  208.4264  258.1897  213.5264   
#
#Variance Components:
#
#            estim    sqrt  nlvls  fixed         factor    R 
#sigma^2.1  0.0281  0.1677     28     no        Species   no 
#sigma^2.2  0.0210  0.1448     63     no  Species/Group   no 
#sigma^2.3  0.0000  0.0000     28     no          phylo  yes 
#
#Test for Residual Heterogeneity:
#QE(df = 138) = 213.7109, p-val < .0001
#
#Test of Moderators (coefficients 2:14):
#QM(df = 13) = 65.7714, p-val < .0001
#
#Model Results:
#
#                                       estimate      se     zval    pval    ci.lb    ci.ub 
#intrcpt                                  0.4791  0.0610   7.8544  <.0001   0.3596   0.5987  *** 
#BayesElo_stp_z                           0.0642  0.0425   1.5105  0.1309  -0.0191   0.1475      
#Study_duration_z                        -0.0287  0.0360  -0.7964  0.4258  -0.0993   0.0419      
#Benefit_category_Direct_c                0.1058  0.0915   1.1555  0.2479  -0.0736   0.2852      
#Dispersal_pattern_FP_c                  -0.2399  0.2234  -1.0735  0.2831  -0.6778   0.1981      
#Dispersal_pattern_MFP_c                  0.2151  0.2976   0.7230  0.4697  -0.3681   0.7984      
#Social_organization_MLS_c                0.5104  0.4247   1.2019  0.2294  -0.3219   1.3427      
#Social_organization_MMG_c                0.2977  0.2214   1.3449  0.1787  -0.1361   0.7315      
#Study_setting_captive_c                  0.4021  0.3831   1.0496  0.2939  -0.3488   1.1531      
#Study_setting_provisioned_c              0.0456  0.1481   0.3079  0.7582  -0.2447   0.3359      
#Sex_category_F_c                        -0.2916  0.0584  -4.9965  <.0001  -0.4060  -0.1772  *** 
#Sex_category_Mixed_c                    -0.1054  0.1458  -0.7228  0.4698  -0.3911   0.1803      
#Data_origin_published_c                  0.4315  0.1664   2.5938  0.0095   0.1054   0.7576   ** 
#BayesElo_stp_z:Dispersal_pattern_FP_c   -0.1982  0.1487  -1.3324  0.1827  -0.4896   0.0933      
#
#---
#Signif. codes:  0 ‘***’ 0.001 ‘**’ 0.01 ‘*’ 0.05 ‘.’ 0.1 ‘ ’ 1

phy.nullStp<-rma.mv(BayesElo_es,variance,data=dat,
                     mods = ~Study_duration_z+
                       Benefit_category_Direct_c+Benefit_category_Indirect_c+
                       Social_organization_MLS_c+Social_organization_MMG_c+Social_organization_OMG_c+
                       Study_setting_captive_c+Study_setting_provisioned_c+Study_setting_wild_c+
                       Sex_category_F_c+Sex_category_Mixed_c+Sex_category_M_c+
                       Data_origin_published_c+Data_origin_unpublished_c,
                     random=list(~1|Species/Group,~1|phylo),R=list(phylo=A))

anova.rma(phy.fullStp,phy.nullStp)
#
#        df      AIC      BIC     AICc   logLik    LRT   pval       QE 
#Full    17 208.4264 258.1897 213.5264 -87.2132               213.7109 
#Reduced 13 208.4136 246.8394 211.2574 -91.2068 7.9872 0.0920 228.6231 
#

# 3.2 when BayesElo_stp_z is a predictor and BayesElo.ordinal_es is the response variable.
phy.fullStp<-rma.mv(BayesElo.ordinal_es,variance,data=dat,
                     mods = ~BayesElo_stp_z+Study_duration_z+
                       BayesElo_stp_z:Dispersal_pattern_FP_c+
                       Benefit_category_Direct_c+Benefit_category_Indirect_c+
                       Dispersal_pattern_FP_c+Dispersal_pattern_MFP_c+Dispersal_pattern_MP_c+
                       Social_organization_MLS_c+Social_organization_MMG_c+Social_organization_OMG_c+
                       Study_setting_captive_c+Study_setting_provisioned_c+Study_setting_wild_c+
                       Sex_category_F_c+Sex_category_Mixed_c+Sex_category_M_c+
                       Data_origin_published_c+Data_origin_unpublished_c,
                     random=list(~1|Species/Group,~1|phylo),R=list(phylo=A))

vif.rma(phy.fullStp)
#
#                       BayesElo_stp_z                      Study_duration_z 
#                               1.3561                                1.3996 
#            Benefit_category_Direct_c                Dispersal_pattern_FP_c 
#                               1.2953                                2.7410 
#              Dispersal_pattern_MFP_c             Social_organization_MLS_c 
#                               3.2763                                1.5528 
#            Social_organization_MMG_c               Study_setting_captive_c 
#                               1.6981                                1.2555 
#          Study_setting_provisioned_c                      Sex_category_F_c 
#                               1.9163                                1.1423 
#                 Sex_category_Mixed_c               Data_origin_published_c 
#                               1.2050                                2.2463 
#BayesElo_stp_z:Dispersal_pattern_FP_c 
#                               1.5423 

summary(phy.fullStp)
#
#Multivariate Meta-Analysis Model (k = 152; method: REML)
#
#  logLik  Deviance       AIC       BIC      AICc 
#-85.7642  171.5284  205.5284  255.2917  210.6284   
#
#Variance Components:
#
#            estim    sqrt  nlvls  fixed         factor    R 
#sigma^2.1  0.0286  0.1692     28     no        Species   no 
#sigma^2.2  0.0210  0.1450     63     no  Species/Group   no 
#sigma^2.3  0.0000  0.0000     28     no          phylo  yes 
#
#Test for Residual Heterogeneity:
#QE(df = 138) = 210.7222, p-val < .0001
#
#Test of Moderators (coefficients 2:14):
#QM(df = 13) = 66.0638, p-val < .0001
#
#Model Results:
#
#                                       estimate      se     zval    pval    ci.lb    ci.ub 
#intrcpt                                  0.4693  0.0613   7.6554  <.0001   0.3492   0.5895  *** 
#BayesElo_stp_z                           0.0606  0.0425   1.4235  0.1546  -0.0228   0.1439      
#Study_duration_z                        -0.0308  0.0361  -0.8552  0.3924  -0.1015   0.0398      
#Benefit_category_Direct_c                0.1270  0.0916   1.3860  0.1657  -0.0526   0.3065      
#Dispersal_pattern_FP_c                  -0.2284  0.2241  -1.0192  0.3081  -0.6677   0.2109      
#Dispersal_pattern_MFP_c                  0.1398  0.2983   0.4686  0.6394  -0.4449   0.7245      
#Social_organization_MLS_c                0.6103  0.4254   1.4346  0.1514  -0.2235   1.4441      
#Social_organization_MMG_c                0.2721  0.2217   1.2273  0.2197  -0.1624   0.7066      
#Study_setting_captive_c                  0.3190  0.3835   0.8319  0.4055  -0.4326   1.0706      
#Study_setting_provisioned_c              0.0744  0.1486   0.5009  0.6164  -0.2168   0.3657      
#Sex_category_F_c                        -0.3029  0.0584  -5.1894  <.0001  -0.4173  -0.1885  *** 
#Sex_category_Mixed_c                    -0.0999  0.1458  -0.6850  0.4934  -0.3857   0.1859      
#Data_origin_published_c                  0.4443  0.1670   2.6611  0.0078   0.1171   0.7716   ** 
#BayesElo_stp_z:Dispersal_pattern_FP_c   -0.1831  0.1489  -1.2298  0.2188  -0.4749   0.1087      
#
#---
#Signif. codes:  0 ‘***’ 0.001 ‘**’ 0.01 ‘*’ 0.05 ‘.’ 0.1 ‘ ’ 1

phy.nullStp<-rma.mv(BayesElo.ordinal_es,variance,data=dat,
                     mods = ~Study_duration_z+
                       Benefit_category_Direct_c+Benefit_category_Indirect_c+
                       Social_organization_MLS_c+Social_organization_MMG_c+Social_organization_OMG_c+
                       Study_setting_captive_c+Study_setting_provisioned_c+Study_setting_wild_c+
                       Sex_category_F_c+Sex_category_Mixed_c+Sex_category_M_c+
                       Data_origin_published_c+Data_origin_unpublished_c,
                     random=list(~1|Species/Group,~1|phylo),R=list(phylo=A))

anova.rma(phy.fullStp,phy.nullStp)
#
#        df      AIC      BIC     AICc   logLik    LRT   pval       QE 
#Full    17 205.5284 255.2917 210.6284 -85.7642               210.7222 
#Reduced 13 204.5930 243.0188 207.4368 -89.2965 7.0646 0.1325 223.0726 
#

# 4.1 when BayesDS_stp_z is a predictor and BayesDS_es is the response variable.
phy.fullStp<-rma.mv(BayesDS_es,variance,data=dat,
                     mods = ~BayesDS_stp_z+Study_duration_z+
                       BayesDS_stp_z:Dispersal_pattern_FP_c+
                       Benefit_category_Direct_c+Benefit_category_Indirect_c+
                       Dispersal_pattern_FP_c+Dispersal_pattern_MFP_c+Dispersal_pattern_MP_c+
                       Social_organization_MLS_c+Social_organization_MMG_c+Social_organization_OMG_c+
                       Study_setting_captive_c+Study_setting_provisioned_c+Study_setting_wild_c+
                       Sex_category_F_c+Sex_category_Mixed_c+Sex_category_M_c+
                       Data_origin_published_c+Data_origin_unpublished_c,
                     random=list(~1|Species/Group,~1|phylo),R=list(phylo=A))
 
vif.rma(phy.fullStp)
#
#                       BayesDS_stp_z                     Study_duration_z 
#                              1.5832                               1.4938 
#           Benefit_category_Direct_c               Dispersal_pattern_FP_c 
#                              1.3647                               2.8875 
#             Dispersal_pattern_MFP_c            Social_organization_MLS_c 
#                              2.7754                               1.5279 
#           Social_organization_MMG_c              Study_setting_captive_c 
#                              1.6338                               1.2983 
#         Study_setting_provisioned_c                     Sex_category_F_c 
#                              1.9087                               1.1838 
#                Sex_category_Mixed_c              Data_origin_published_c 
#                              1.2653                               2.2765 
#BayesDS_stp_z:Dispersal_pattern_FP_c 
#                              1.5127 

summary(phy.fullStp)
#
#Multivariate Meta-Analysis Model (k = 152; method: REML)
#
#  logLik  Deviance       AIC       BIC      AICc 
#-90.8271  181.6543  215.6543  265.4176  220.7543   
#
#Variance Components:
#
#            estim    sqrt  nlvls  fixed         factor    R 
#sigma^2.1  0.0292  0.1708     28     no        Species   no 
#sigma^2.2  0.0239  0.1545     63     no  Species/Group   no 
#sigma^2.3  0.0000  0.0000     28     no          phylo  yes 
#
#Test for Residual Heterogeneity:
#QE(df = 138) = 220.3872, p-val < .0001
#
#Test of Moderators (coefficients 2:14):
#QM(df = 13) = 56.4474, p-val < .0001
#
#Model Results:
#
#                                      estimate      se     zval    pval    ci.lb    ci.ub 
#intrcpt                                 0.4446  0.0629   7.0729  <.0001   0.3214   0.5678  *** 
#BayesDS_stp_z                           0.0125  0.0427   0.2926  0.7698  -0.0711   0.0961      
#Study_duration_z                       -0.0184  0.0379  -0.4865  0.6266  -0.0927   0.0559      
#Benefit_category_Direct_c               0.0755  0.0956   0.7897  0.4297  -0.1119   0.2630      
#Dispersal_pattern_FP_c                 -0.2135  0.2326  -0.9180  0.3586  -0.6693   0.2423      
#Dispersal_pattern_MFP_c                 0.1128  0.2773   0.4067  0.6842  -0.4307   0.6562      
#Social_organization_MLS_c               0.4842  0.4257   1.1375  0.2553  -0.3501   1.3185      
#Social_organization_MMG_c               0.2815  0.2197   1.2810  0.2002  -0.1492   0.7121      
#Study_setting_captive_c                 0.2948  0.3923   0.7516  0.4523  -0.4740   1.0637      
#Study_setting_provisioned_c             0.0420  0.1505   0.2792  0.7801  -0.2529   0.3370      
#Sex_category_F_c                       -0.2629  0.0596  -4.4150  <.0001  -0.3797  -0.1462  *** 
#Sex_category_Mixed_c                   -0.0874  0.1501  -0.5823  0.5604  -0.3816   0.2068      
#Data_origin_published_c                 0.4110  0.1707   2.4080  0.0160   0.0765   0.7455    * 
#BayesDS_stp_z:Dispersal_pattern_FP_c   -0.0811  0.1424  -0.5694  0.5691  -0.3601   0.1980      
#
#---
#Signif. codes:  0 ‘***’ 0.001 ‘**’ 0.01 ‘*’ 0.05 ‘.’ 0.1 ‘ ’ 1

phy.nullStp<-rma.mv(BayesDS_es,variance,data=dat,
                     mods = ~Study_duration_z+
                       Benefit_category_Direct_c+Benefit_category_Indirect_c+
                       Social_organization_MLS_c+Social_organization_MMG_c+Social_organization_OMG_c+
                       Study_setting_captive_c+Study_setting_provisioned_c+Study_setting_wild_c+
                       Sex_category_F_c+Sex_category_Mixed_c+Sex_category_M_c+
                       Data_origin_published_c+Data_origin_unpublished_c,
                     random=list(~1|Species/Group,~1|phylo),R=list(phylo=A))

anova.rma(phy.fullStp,phy.nullStp)
#
#        df      AIC      BIC     AICc   logLik    LRT   pval       QE 
#Full    17 215.6543 265.4176 220.7543 -90.8271               220.3872 
#Reduced 13 213.0689 251.4947 215.9127 -93.5345 5.4146 0.2473 233.4590 
#
 
# 4.2 when BayesDS_stp_z is a predictor and BayesDS.ordinal_es is the response variable.
phy.fullStp<-rma.mv(BayesDS.ordinal_es,variance,data=dat,
                     mods = ~BayesDS_stp_z+Study_duration_z+
                       BayesDS_stp_z:Dispersal_pattern_FP_c+
                       Benefit_category_Direct_c+Benefit_category_Indirect_c+
                       Dispersal_pattern_FP_c+Dispersal_pattern_MFP_c+Dispersal_pattern_MP_c+
                       Social_organization_MLS_c+Social_organization_MMG_c+Social_organization_OMG_c+
                       Study_setting_captive_c+Study_setting_provisioned_c+Study_setting_wild_c+
                       Sex_category_F_c+Sex_category_Mixed_c+Sex_category_M_c+
                       Data_origin_published_c+Data_origin_unpublished_c,
                     random=list(~1|Species/Group,~1|phylo),R=list(phylo=A))

vif.rma(phy.fullStp)
#
#                       BayesDS_stp_z                     Study_duration_z 
#                              1.5964                               1.4812 
#           Benefit_category_Direct_c               Dispersal_pattern_FP_c 
#                              1.3711                               2.8827 
#             Dispersal_pattern_MFP_c            Social_organization_MLS_c 
#                              2.7822                               1.5286 
#           Social_organization_MMG_c              Study_setting_captive_c 
#                              1.6210                               1.2958 
#         Study_setting_provisioned_c                     Sex_category_F_c 
#                              1.8882                               1.1798 
#                Sex_category_Mixed_c              Data_origin_published_c 
#                              1.2677                               2.2277 
#BayesDS_stp_z:Dispersal_pattern_FP_c 
#                              1.5229 

summary(phy.fullStp)
#
#Multivariate Meta-Analysis Model (k = 152; method: REML)
#
#  logLik  Deviance       AIC       BIC      AICc 
#-89.2257  178.4513  212.4513  262.2146  217.5513   
#
#Variance Components:
#
#            estim    sqrt  nlvls  fixed         factor    R 
#sigma^2.1  0.0342  0.1850     28     no        Species   no 
#sigma^2.2  0.0206  0.1437     63     no  Species/Group   no 
#sigma^2.3  0.0000  0.0000     28     no          phylo  yes 
#
#Test for Residual Heterogeneity:
#QE(df = 138) = 217.1032, p-val < .0001
#
#Test of Moderators (coefficients 2:14):
#QM(df = 13) = 60.8157, p-val < .0001
#
#Model Results:
#
#                                      estimate      se     zval    pval    ci.lb    ci.ub 
#intrcpt                                 0.4304  0.0650   6.6266  <.0001   0.3031   0.5577  *** 
#BayesDS_stp_z                          -0.0047  0.0425  -0.1107  0.9118  -0.0880   0.0786      
#Study_duration_z                       -0.0214  0.0373  -0.5727  0.5669  -0.0946   0.0518      
#Benefit_category_Direct_c               0.0895  0.0948   0.9449  0.3447  -0.0962   0.2753      
#Dispersal_pattern_FP_c                 -0.2642  0.2369  -1.1151  0.2648  -0.7286   0.2002      
#Dispersal_pattern_MFP_c                -0.0220  0.2818  -0.0781  0.9377  -0.5743   0.5303      
#Social_organization_MLS_c               0.6128  0.4281   1.4316  0.1523  -0.2262   1.4518      
#Social_organization_MMG_c               0.1965  0.2207   0.8907  0.3731  -0.2359   0.6290      
#Study_setting_captive_c                 0.3474  0.3926   0.8849  0.3762  -0.4221   1.1169      
#Study_setting_provisioned_c             0.0582  0.1528   0.3809  0.7033  -0.2414   0.3578      
#Sex_category_F_c                       -0.2924  0.0594  -4.9194  <.0001  -0.4089  -0.1759  *** 
#Sex_category_Mixed_c                   -0.1119  0.1500  -0.7459  0.4557  -0.4059   0.1821      
#Data_origin_published_c                 0.4322  0.1739   2.4850  0.0130   0.0913   0.7731    * 
#BayesDS_stp_z:Dispersal_pattern_FP_c   -0.0126  0.1426  -0.0883  0.9296  -0.2922   0.2670      
#
#---
#Signif. codes:  0 ‘***’ 0.001 ‘**’ 0.01 ‘*’ 0.05 ‘.’ 0.1 ‘ ’ 1

phy.nullStp<-rma.mv(BayesDS.ordinal_es,variance,data=dat,
                     mods = ~Study_duration_z+
                       Benefit_category_Direct_c+Benefit_category_Indirect_c+
                       Social_organization_MLS_c+Social_organization_MMG_c+Social_organization_OMG_c+
                       Study_setting_captive_c+Study_setting_provisioned_c+Study_setting_wild_c+
                       Sex_category_F_c+Sex_category_Mixed_c+Sex_category_M_c+
                       Data_origin_published_c+Data_origin_unpublished_c,
                     random=list(~1|Species/Group,~1|phylo),R=list(phylo=A))

anova.rma(phy.fullStp,phy.nullStp)
#
#        df      AIC      BIC     AICc   logLik    LRT   pval       QE 
#Full    17 212.4513 262.2146 217.5513 -89.2257               217.1032 
#Reduced 13 209.0058 247.4316 211.8496 -91.5029 4.5545 0.3361 226.1975
#


##################################################################################################
#when including steepness_z:Study_setting_provisioned_c (captive, n=4; provisioned, n=80; wild, n=69)
############ These results are presented in Table S20-S28 of Supplementary material 1 ############
##################################################################################################

# 1.1 when rElo_stp_z is a predictor and rElo_es is the response variable.
phy.fullStp<-rma.mv(rElo_es,variance,data=dat,
                     mods = ~rElo_stp_z+Study_duration_z+
                       rElo_stp_z:Study_setting_provisioned_c+
                       Benefit_category_Direct_c+Benefit_category_Indirect_c+
                       Dispersal_pattern_FP_c+Dispersal_pattern_MFP_c+Dispersal_pattern_MP_c+
                       Social_organization_MLS_c+Social_organization_MMG_c+Social_organization_OMG_c+
                       Study_setting_captive_c+Study_setting_provisioned_c+Study_setting_wild_c+
                       Sex_category_F_c+Sex_category_Mixed_c+Sex_category_M_c+
                       Data_origin_published_c+Data_origin_unpublished_c,
                     random=list(~1|Species/Group,~1|phylo),R=list(phylo=A))

vif.rma(phy.fullStp)
#
#                            rElo_stp_z                       Study_duration_z 
#                                1.0854                                 1.3451 
#             Benefit_category_Direct_c                 Dispersal_pattern_FP_c 
#                                1.2850                                 2.7411 
#               Dispersal_pattern_MFP_c              Social_organization_MLS_c 
#                                2.7948                                 1.5591 
#             Social_organization_MMG_c                Study_setting_captive_c 
#                                1.5925                                 1.2614 
#           Study_setting_provisioned_c                       Sex_category_F_c 
#                                1.8802                                 1.1236 
#                  Sex_category_Mixed_c                Data_origin_published_c 
#                                1.1867                                 2.1686 
#rElo_stp_z:Study_setting_provisioned_c 
#                                1.0989 

summary(phy.fullStp)
#
#Multivariate Meta-Analysis Model (k = 152; method: REML)
#
#  logLik  Deviance       AIC       BIC      AICc 
#-85.9127  171.8254  205.8254  255.5887  210.9254   
#
#Variance Components:
#
#            estim    sqrt  nlvls  fixed         factor    R 
#sigma^2.1  0.0392  0.1980     28     no        Species   no 
#sigma^2.2  0.0190  0.1377     63     no  Species/Group   no 
#sigma^2.3  0.0000  0.0000     28     no          phylo  yes 
#
#Test for Residual Heterogeneity:
#QE(df = 138) = 213.6430, p-val < .0001
#
#Test of Moderators (coefficients 2:14):
#QM(df = 13) = 63.2188, p-val < .0001
#
#Model Results:
#
#                                        estimate      se     zval    pval    ci.lb    ci.ub 
#intrcpt                                   0.4478  0.0651   6.8729  <.0001   0.3201   0.5754  *** 
#rElo_stp_z                                0.0709  0.0393   1.8027  0.0714  -0.0062   0.1479    . 
#Study_duration_z                         -0.0114  0.0355  -0.3221  0.7474  -0.0809   0.0581      
#Benefit_category_Direct_c                 0.1098  0.0913   1.2029  0.2290  -0.0691   0.2888      
#Dispersal_pattern_FP_c                   -0.1846  0.2361  -0.7816  0.4344  -0.6474   0.2782      
#Dispersal_pattern_MFP_c                  -0.0530  0.2874  -0.1843  0.8538  -0.6163   0.5104      
#Social_organization_MLS_c                 0.6191  0.4362   1.4193  0.1558  -0.2358   1.4739      
#Social_organization_MMG_c                 0.2088  0.2213   0.9436  0.3454  -0.2249   0.6426      
#Study_setting_captive_c                   0.4986  0.3889   1.2820  0.1998  -0.2637   1.2610      
#Study_setting_provisioned_c               0.1285  0.1561   0.8235  0.4102  -0.1774   0.4344      
#Sex_category_F_c                         -0.3106  0.0580  -5.3532  <.0001  -0.4244  -0.1969  *** 
#Sex_category_Mixed_c                     -0.0952  0.1452  -0.6558  0.5119  -0.3798   0.1893      
#Data_origin_published_c                   0.4935  0.1771   2.7872  0.0053   0.1465   0.8406   ** 
#rElo_stp_z:Study_setting_provisioned_c   -0.0699  0.0803  -0.8710  0.3838  -0.2273   0.0874      
#
#---
#Signif. codes:  0 ‘***’ 0.001 ‘**’ 0.01 ‘*’ 0.05 ‘.’ 0.1 ‘ ’ 1
#

phy.nullStp<-rma.mv(rElo_es,variance,data=dat,
                     mods = ~Study_duration_z+
                       Benefit_category_Direct_c+Benefit_category_Indirect_c+
                       Dispersal_pattern_FP_c+Dispersal_pattern_MFP_c+Dispersal_pattern_MP_c+
                       Social_organization_MLS_c+Social_organization_MMG_c+Social_organization_OMG_c+
                       Sex_category_F_c+Sex_category_Mixed_c+Sex_category_M_c+
                       Data_origin_published_c+Data_origin_unpublished_c,
                     random=list(~1|Species/Group,~1|phylo),R=list(phylo=A))

anova.rma(phy.fullStp,phy.nullStp)
#
#        df      AIC      BIC     AICc   logLik    LRT   pval       QE 
#Full    17 205.8254 255.5887 210.9254 -85.9127               213.6430 
#Reduced 13 205.1270 243.5528 207.9708 -89.5635 7.3017 0.1208 222.1834 
#


# 1.2 when rElo_stp_z is a predictor and rElo.ordinal_es is the response variable.
phy.fullStp<-rma.mv(rElo.ordinal_es,variance,data=dat,
                     mods = ~rElo_stp_z+Study_duration_z+
                       rElo_stp_z:Study_setting_provisioned_c+
                       Benefit_category_Direct_c+Benefit_category_Indirect_c+
                       Dispersal_pattern_FP_c+Dispersal_pattern_MFP_c+Dispersal_pattern_MP_c+
                       Social_organization_MLS_c+Social_organization_MMG_c+Social_organization_OMG_c+
                       Study_setting_captive_c+Study_setting_provisioned_c+Study_setting_wild_c+
                       Sex_category_F_c+Sex_category_Mixed_c+Sex_category_M_c+
                       Data_origin_published_c+Data_origin_unpublished_c,
                     random=list(~1|Species/Group,~1|phylo),R=list(phylo=A))

vif.rma(phy.fullStp)
#
#                            rElo_stp_z                       Study_duration_z 
#                                1.0825                                 1.3605 
#             Benefit_category_Direct_c                 Dispersal_pattern_FP_c 
#                                1.2958                                 2.7474 
#               Dispersal_pattern_MFP_c              Social_organization_MLS_c 
#                                2.7926                                 1.5545 
#             Social_organization_MMG_c                Study_setting_captive_c 
#                                1.6103                                 1.2610 
#           Study_setting_provisioned_c                       Sex_category_F_c 
#                                1.9032                                 1.1260 
#                  Sex_category_Mixed_c                Data_origin_published_c 
#                                1.1882                                 2.2174 
#rElo_stp_z:Study_setting_provisioned_c 
#                                1.0975 

summary(phy.fullStp)
#
#Multivariate Meta-Analysis Model (k = 152; method: REML)
#
#  logLik  Deviance       AIC       BIC      AICc 
#-86.0300  172.0599  206.0599  255.8232  211.1599   
#
#Variance Components:
#
#            estim    sqrt  nlvls  fixed         factor    R 
#sigma^2.1  0.0329  0.1815     28     no        Species   no 
#sigma^2.2  0.0185  0.1360     63     no  Species/Group   no 
#sigma^2.3  0.0000  0.0000     28     no          phylo  yes 
#
#Test for Residual Heterogeneity:
#QE(df = 138) = 211.3622, p-val < .0001
#
#Test of Moderators (coefficients 2:14):
#QM(df = 13) = 66.3115, p-val < .0001
#
#Model Results:
#
#                                        estimate      se     zval    pval    ci.lb    ci.ub 
#intrcpt                                   0.4548  0.0617   7.3665  <.0001   0.3338   0.5758  *** 
#rElo_stp_z                                0.0611  0.0390   1.5651  0.1176  -0.0154   0.1376      
#Study_duration_z                         -0.0162  0.0352  -0.4614  0.6445  -0.0853   0.0528      
#Benefit_category_Direct_c                 0.1223  0.0907   1.3485  0.1775  -0.0555   0.3001      
#Dispersal_pattern_FP_c                   -0.2119  0.2284  -0.9276  0.3536  -0.6595   0.2358      
#Dispersal_pattern_MFP_c                  -0.0380  0.2792  -0.1359  0.8919  -0.5852   0.5093      
#Social_organization_MLS_c                 0.5832  0.4278   1.3632  0.1728  -0.2553   1.4218      
#Social_organization_MMG_c                 0.2164  0.2176   0.9945  0.3200  -0.2101   0.6428      
#Study_setting_captive_c                   0.4145  0.3851   1.0765  0.2817  -0.3402   1.1692      
#Study_setting_provisioned_c               0.1038  0.1510   0.6871  0.4920  -0.1922   0.3997      
#Sex_category_F_c                         -0.3152  0.0579  -5.4404  <.0001  -0.4288  -0.2016  *** 
#Sex_category_Mixed_c                     -0.1121  0.1447  -0.7752  0.4382  -0.3957   0.1714      
#Data_origin_published_c                   0.4726  0.1704   2.7731  0.0056   0.1386   0.8067   ** 
#rElo_stp_z:Study_setting_provisioned_c   -0.0729  0.0797  -0.9141  0.3606  -0.2291   0.0834      
#
#---
#Signif. codes:  0 ‘***’ 0.001 ‘**’ 0.01 ‘*’ 0.05 ‘.’ 0.1 ‘ ’ 1
#

phy.nullStp<-rma.mv(rElo.ordinal_es,variance,data=dat,
                     mods = ~Study_duration_z+
                       Benefit_category_Direct_c+Benefit_category_Indirect_c+
                       Dispersal_pattern_FP_c+Dispersal_pattern_MFP_c+Dispersal_pattern_MP_c+
                       Social_organization_MLS_c+Social_organization_MMG_c+Social_organization_OMG_c+
                       Sex_category_F_c+Sex_category_Mixed_c+Sex_category_M_c+
                       Data_origin_published_c+Data_origin_unpublished_c,
                     random=list(~1|Species/Group,~1|phylo),R=list(phylo=A))

anova.rma(phy.fullStp,phy.nullStp)
#
#        df      AIC      BIC     AICc   logLik    LRT   pval       QE 
#Full    17 206.0599 255.8232 211.1599 -86.0300               211.3622 
#Reduced 13 204.0739 242.4996 206.9176 -89.0369 6.0140 0.1981 217.9698 
#


# 2.1 when NDS_stp_z is a predictor and NDS_es is the response variable.
phy.fullStp<-rma.mv(NDS_es,variance,data=dat,
                     mods = ~NDS_stp_z+Study_duration_z+
                       NDS_stp_z:Study_setting_provisioned_c+
                       Benefit_category_Direct_c+Benefit_category_Indirect_c+
                       Dispersal_pattern_FP_c+Dispersal_pattern_MFP_c+Dispersal_pattern_MP_c+
                       Social_organization_MLS_c+Social_organization_MMG_c+Social_organization_OMG_c+
                       Study_setting_captive_c+Study_setting_provisioned_c+Study_setting_wild_c+
                       Sex_category_F_c+Sex_category_Mixed_c+Sex_category_M_c+
                       Data_origin_published_c+Data_origin_unpublished_c,
                     random=list(~1|Species/Group,~1|phylo),R=list(phylo=A))

vif.rma(phy.fullStp)
#
#                            NDS_stp_z                      Study_duration_z             Benefit_category_Direct_c 
#                               1.3508                                1.5376                                1.3482 
#               Dispersal_pattern_FP_c               Dispersal_pattern_MFP_c             Social_organization_MLS_c 
#                               2.7253                                2.8199                                1.5413 
#            Social_organization_MMG_c               Study_setting_captive_c           Study_setting_provisioned_c 
#                               1.6080                                1.3021                                1.8717 
#                     Sex_category_F_c                  Sex_category_Mixed_c               Data_origin_published_c 
#                               1.1961                                1.2131                                2.2252 
#NDS_stp_z:Study_setting_provisioned_c 
#                               1.2417 

summary(phy.fullStp)
#
#Multivariate Meta-Analysis Model (k = 152; method: REML)
#
#  logLik  Deviance       AIC       BIC      AICc 
#-87.6103  175.2206  209.2206  258.9839  214.3206   
#
#Variance Components:
#
#            estim    sqrt  nlvls  fixed         factor    R 
#sigma^2.1  0.0401  0.2002     28     no        Species   no 
#sigma^2.2  0.0216  0.1468     63     no  Species/Group   no 
#sigma^2.3  0.0000  0.0000     28     no          phylo  yes 
#
#Test for Residual Heterogeneity:
#QE(df = 138) = 214.9659, p-val < .0001
#
#Test of Moderators (coefficients 2:14):
#QM(df = 13) = 57.8497, p-val < .0001
#
#Model Results:
#
#                                       estimate      se     zval    pval    ci.lb    ci.ub 
#intrcpt                                  0.4511  0.0665   6.7849  <.0001   0.3208   0.5814  *** 
#NDS_stp_z                                0.0107  0.0406   0.2646  0.7913  -0.0688   0.0902      
#Study_duration_z                        -0.0300  0.0386  -0.7777  0.4367  -0.1056   0.0456      
#Benefit_category_Direct_c                0.1096  0.0951   1.1516  0.2495  -0.0769   0.2960      
#Dispersal_pattern_FP_c                  -0.1916  0.2380  -0.8052  0.4207  -0.6581   0.2748      
#Dispersal_pattern_MFP_c                  0.1090  0.2915   0.3739  0.7085  -0.4624   0.6804      
#Social_organization_MLS_c                0.4240  0.4374   0.9694  0.3323  -0.4333   1.2813      
#Social_organization_MMG_c                0.2152  0.2246   0.9579  0.3381  -0.2251   0.6554      
#Study_setting_captive_c                  0.3063  0.3975   0.7706  0.4410  -0.4728   1.0853      
#Study_setting_provisioned_c              0.0648  0.1579   0.4107  0.6813  -0.2446   0.3743      
#Sex_category_F_c                        -0.2847  0.0600  -4.7454  <.0001  -0.4023  -0.1671  *** 
#Sex_category_Mixed_c                    -0.0751  0.1474  -0.5095  0.6104  -0.3640   0.2138      
#Data_origin_published_c                  0.4609  0.1820   2.5323  0.0113   0.1042   0.8177    * 
#NDS_stp_z:Study_setting_provisioned_c   -0.0831  0.0799  -1.0407  0.2980  -0.2397   0.0734      
#
#---
#Signif. codes:  0 ‘***’ 0.001 ‘**’ 0.01 ‘*’ 0.05 ‘.’ 0.1 ‘ ’ 1
#

phy.nullStp<-rma.mv(NDS_es,variance,data=dat,
                     mods = ~Study_duration_z+
                       Benefit_category_Direct_c+Benefit_category_Indirect_c+
                       Dispersal_pattern_FP_c+Dispersal_pattern_MFP_c+Dispersal_pattern_MP_c+
                       Social_organization_MLS_c+Social_organization_MMG_c+Social_organization_OMG_c+
                       Sex_category_F_c+Sex_category_Mixed_c+Sex_category_M_c+
                       Data_origin_published_c+Data_origin_unpublished_c,
                     random=list(~1|Species/Group,~1|phylo),R=list(phylo=A))

anova.rma(phy.fullStp,phy.nullStp)
#
#        df      AIC      BIC     AICc   logLik    LRT   pval       QE 
#Full    17 209.2206 258.9839 214.3206 -87.6103               214.9659 
#Reduced 13 205.1691 243.5948 208.0128 -89.5845 3.9485 0.4130 218.0301 
#

# 2.2 when NDS_stp_z is a predictor and NDS.ordinal_es is the response variable.
phy.fullStp<-rma.mv(NDS.ordinal_es,variance,data=dat,
                     mods = ~NDS_stp_z+Study_duration_z+
                       NDS_stp_z:Study_setting_provisioned_c+
                       Benefit_category_Direct_c+Benefit_category_Indirect_c+
                       Dispersal_pattern_FP_c+Dispersal_pattern_MFP_c+Dispersal_pattern_MP_c+
                       Social_organization_MLS_c+Social_organization_MMG_c+Social_organization_OMG_c+
                       Study_setting_captive_c+Study_setting_provisioned_c+Study_setting_wild_c+
                       Sex_category_F_c+Sex_category_Mixed_c+Sex_category_M_c+
                       Data_origin_published_c+Data_origin_unpublished_c,
                     random=list(~1|Species/Group,~1|phylo),R=list(phylo=A))

vif.rma(phy.fullStp)
#
#                            NDS_stp_z                      Study_duration_z             Benefit_category_Direct_c 
#                               1.3803                                1.5205                                1.3482 
#               Dispersal_pattern_FP_c               Dispersal_pattern_MFP_c             Social_organization_MLS_c 
#                               2.6340                                2.8259                                1.5376 
#            Social_organization_MMG_c               Study_setting_captive_c           Study_setting_provisioned_c 
#                               1.5687                                1.2857                                1.5732 
#                     Sex_category_F_c                  Sex_category_Mixed_c               Data_origin_published_c 
#                               1.1952                                1.2104                                1.8481 
#NDS_stp_z:Study_setting_provisioned_c 
#                               1.2693 

summary(phy.fullStp)
#
#Multivariate Meta-Analysis Model (k = 153; method: REML)
#
#  logLik  Deviance       AIC       BIC      AICc 
#-87.2237  174.4474  208.4474  258.3335  213.5053   
#
#Variance Components:
#
#            estim    sqrt  nlvls  fixed         factor    R 
#sigma^2.1  0.0485  0.2202     28     no        Species   no 
#sigma^2.2  0.0184  0.1358     64     no  Species/Group   no 
#sigma^2.3  0.0000  0.0000     28     no          phylo  yes 
#
#Test for Residual Heterogeneity:
#QE(df = 139) = 219.5958, p-val < .0001
#
#Test of Moderators (coefficients 2:14):
#QM(df = 13) = 68.6665, p-val < .0001
#
#Model Results:
#
#                                       estimate      se     zval    pval    ci.lb    ci.ub 
#intrcpt                                  0.4357  0.0700   6.2272  <.0001   0.2985   0.5728  *** 
#NDS_stp_z                                0.0049  0.0405   0.1214  0.9034  -0.0745   0.0843      
#Study_duration_z                        -0.0282  0.0380  -0.7429  0.4575  -0.1026   0.0462      
#Benefit_category_Direct_c                0.0878  0.0940   0.9338  0.3504  -0.0965   0.2721      
#Dispersal_pattern_FP_c                  -0.1826  0.2416  -0.7557  0.4498  -0.6560   0.2909      
#Dispersal_pattern_MFP_c                  0.0478  0.2995   0.1596  0.8732  -0.5392   0.6348      
#Social_organization_MLS_c                0.5423  0.4428   1.2246  0.2207  -0.3256   1.4102      
#Social_organization_MMG_c                0.1736  0.2257   0.7691  0.4418  -0.2688   0.6161      
#Study_setting_captive_c                  0.3114  0.3972   0.7839  0.4331  -0.4671   1.0899      
#Study_setting_provisioned_c              0.0918  0.1490   0.6165  0.5375  -0.2001   0.3838      
#Sex_category_F_c                        -0.3291  0.0598  -5.5054  <.0001  -0.4462  -0.2119  *** 
#Sex_category_Mixed_c                    -0.1406  0.1460  -0.9629  0.3356  -0.4267   0.1456      
#Data_origin_published_c                  0.4881  0.1624   3.0064  0.0026   0.1699   0.8063   ** 
#NDS_stp_z:Study_setting_provisioned_c   -0.1092  0.0798  -1.3688  0.1711  -0.2656   0.0472      
#
#---
#Signif. codes:  0 ‘***’ 0.001 ‘**’ 0.01 ‘*’ 0.05 ‘.’ 0.1 ‘ ’ 1
#

phy.nullStp<-rma.mv(NDS.ordinal_es,variance,data=dat,
                     mods = ~Study_duration_z+
                       Benefit_category_Direct_c+Benefit_category_Indirect_c+
                       Dispersal_pattern_FP_c+Dispersal_pattern_MFP_c+Dispersal_pattern_MP_c+
                       Social_organization_MLS_c+Social_organization_MMG_c+Social_organization_OMG_c+
                       Sex_category_F_c+Sex_category_Mixed_c+Sex_category_M_c+
                       Data_origin_published_c+Data_origin_unpublished_c,
                     random=list(~1|Species/Group,~1|phylo),R=list(phylo=A))

anova.rma(phy.fullStp,phy.nullStp)
#
#        df      AIC      BIC     AICc   logLik    LRT   pval       QE 
#Full    17 208.4474 258.3335 213.5053 -87.2237               219.5958 
#Reduced 13 205.3160 243.8330 208.1377 -89.6580 4.8686 0.3011 222.0626 
#

# 3.1 when BayesElo_stp_z is a predictor and BayesElo_es is the response variable.
phy.fullStp<-rma.mv(BayesElo_es,variance,data=dat,
                     mods = ~BayesElo_stp_z+Study_duration_z+
                       BayesElo_stp_z:Study_setting_provisioned_c+
                       Benefit_category_Direct_c+Benefit_category_Indirect_c+
                       Dispersal_pattern_FP_c+Dispersal_pattern_MFP_c+Dispersal_pattern_MP_c+
                       Social_organization_MLS_c+Social_organization_MMG_c+Social_organization_OMG_c+
                       Study_setting_captive_c+Study_setting_provisioned_c+Study_setting_wild_c+
                       Sex_category_F_c+Sex_category_Mixed_c+Sex_category_M_c+
                       Data_origin_published_c+Data_origin_unpublished_c,
                     random=list(~1|Species/Group,~1|phylo),R=list(phylo=A))

vif.rma(phy.fullStp)
#
#                            BayesElo_stp_z                           Study_duration_z 
#                                    1.2495                                     1.3750 
#                 Benefit_category_Direct_c                     Dispersal_pattern_FP_c 
#                                    1.3144                                     2.7237 
#                   Dispersal_pattern_MFP_c                  Social_organization_MLS_c 
#                                    2.8632                                     1.5516 
#                 Social_organization_MMG_c                    Study_setting_captive_c 
#                                    1.6148                                     1.2537 
#               Study_setting_provisioned_c                           Sex_category_F_c 
#                                    1.8985                                     1.1381 
#                      Sex_category_Mixed_c                    Data_origin_published_c 
#                                    1.2032                                     2.2177 
#BayesElo_stp_z:Study_setting_provisioned_c 
#                                    1.2254 

summary(phy.fullStp)
#
#Multivariate Meta-Analysis Model (k = 152; method: REML)
#
#  logLik  Deviance       AIC       BIC      AICc 
#-87.9978  175.9956  209.9956  259.7589  215.0956   
#
#Variance Components:
#
#            estim    sqrt  nlvls  fixed         factor    R 
#sigma^2.1  0.0317  0.1779     28     no        Species   no 
#sigma^2.2  0.0196  0.1399     63     no  Species/Group   no 
#sigma^2.3  0.0000  0.0000     28     no          phylo  yes 
#
#Test for Residual Heterogeneity:
#QE(df = 138) = 215.4748, p-val < .0001
#
#Test of Moderators (coefficients 2:14):
#QM(df = 13) = 63.5219, p-val < .0001
#
#Model Results:
#
#                                            estimate      se     zval    pval    ci.lb    ci.ub 
#intrcpt                                       0.4591  0.0612   7.5079  <.0001   0.3393   0.5790  *** 
#BayesElo_stp_z                                0.0506  0.0408   1.2406  0.2148  -0.0293   0.1305      
#Study_duration_z                             -0.0229  0.0356  -0.6444  0.5193  -0.0927   0.0468      
#Benefit_category_Direct_c                     0.1027  0.0918   1.1185  0.2633  -0.0773   0.2827      
#Dispersal_pattern_FP_c                       -0.2579  0.2264  -1.1389  0.2548  -0.7016   0.1859      
#Dispersal_pattern_MFP_c                       0.0915  0.2818   0.3247  0.7454  -0.4608   0.6438      
#Social_organization_MLS_c                     0.3734  0.4271   0.8741  0.3821  -0.4638   1.2105      
#Social_organization_MMG_c                     0.2267  0.2176   1.0421  0.2974  -0.1997   0.6532      
#Study_setting_captive_c                       0.4251  0.3840   1.1073  0.2682  -0.3274   1.1777      
#Study_setting_provisioned_c                   0.0669  0.1502   0.4456  0.6559  -0.2274   0.3612      
#Sex_category_F_c                             -0.2971  0.0583  -5.0986  <.0001  -0.4113  -0.1829  *** 
#Sex_category_Mixed_c                         -0.1147  0.1457  -0.7873  0.4311  -0.4003   0.1708      
#Data_origin_published_c                       0.4454  0.1693   2.6304  0.0085   0.1135   0.7772   ** 
#BayesElo_stp_z:Study_setting_provisioned_c   -0.0668  0.0818  -0.8166  0.4141  -0.2271   0.0935      
#
#---
#Signif. codes:  0 ‘***’ 0.001 ‘**’ 0.01 ‘*’ 0.05 ‘.’ 0.1 ‘ ’ 1
#

phy.nullStp<-rma.mv(BayesElo_es,variance,data=dat,
                     mods = ~Study_duration_z+
                       Benefit_category_Direct_c+Benefit_category_Indirect_c+
                       Dispersal_pattern_FP_c+Dispersal_pattern_MFP_c+Dispersal_pattern_MP_c+
                       Social_organization_MLS_c+Social_organization_MMG_c+Social_organization_OMG_c+
                       Sex_category_F_c+Sex_category_Mixed_c+Sex_category_M_c+
                       Data_origin_published_c+Data_origin_unpublished_c,
                     random=list(~1|Species/Group,~1|phylo),R=list(phylo=A))

anova.rma(phy.fullStp,phy.nullStp)
#
#        df      AIC      BIC     AICc   logLik    LRT   pval       QE 
#Full    17 209.9956 259.7589 215.0956 -87.9978               215.4748 
#Reduced 13 207.0383 245.4640 209.8820 -90.5191 5.0427 0.2829 221.1939 
#


# 3.2 when BayesElo_stp_z is a predictor and BayesElo.ordinal_es is the response variable.
phy.fullStp<-rma.mv(BayesElo.ordinal_es,variance,data=dat,
                     mods = ~BayesElo_stp_z+Study_duration_z+
                       BayesElo_stp_z:Study_setting_provisioned_c+
                       Benefit_category_Direct_c+Benefit_category_Indirect_c+
                       Dispersal_pattern_FP_c+Dispersal_pattern_MFP_c+Dispersal_pattern_MP_c+
                       Social_organization_MLS_c+Social_organization_MMG_c+Social_organization_OMG_c+
                       Study_setting_captive_c+Study_setting_provisioned_c+Study_setting_wild_c+
                       Sex_category_F_c+Sex_category_Mixed_c+Sex_category_M_c+
                       Data_origin_published_c+Data_origin_unpublished_c,
                     random=list(~1|Species/Group,~1|phylo),R=list(phylo=A))

vif.rma(phy.fullStp)
#
#                            BayesElo_stp_z                           Study_duration_z 
#                                    1.2477                                     1.3782 
#                 Benefit_category_Direct_c                     Dispersal_pattern_FP_c 
#                                    1.3162                                     2.7250 
#                   Dispersal_pattern_MFP_c                  Social_organization_MLS_c 
#                                    2.8629                                     1.5510 
#                 Social_organization_MMG_c                    Study_setting_captive_c 
#                                    1.6185                                     1.2536 
#               Study_setting_provisioned_c                           Sex_category_F_c 
#                                    1.9037                                     1.1386 
#                      Sex_category_Mixed_c                    Data_origin_published_c 
#                                    1.2034                                     2.2288 
#BayesElo_stp_z:Study_setting_provisioned_c 
#                                    1.2240 

summary(phy.fullStp)
#
#Multivariate Meta-Analysis Model (k = 152; method: REML)
#
#  logLik  Deviance       AIC       BIC      AICc 
#-86.2157  172.4314  206.4314  256.1947  211.5314   
#
#Variance Components:
#
#            estim    sqrt  nlvls  fixed         factor    R 
#sigma^2.1  0.0304  0.1745     28     no        Species   no 
#sigma^2.2  0.0196  0.1401     63     no  Species/Group   no 
#sigma^2.3  0.0000  0.0000     28     no          phylo  yes 
#
#Test for Residual Heterogeneity:
#QE(df = 138) = 211.5059, p-val < .0001
#
#Test of Moderators (coefficients 2:14):
#QM(df = 13) = 65.2281, p-val < .0001
#
#Model Results:
#
#                                            estimate      se     zval    pval    ci.lb    ci.ub 
#intrcpt                                       0.4513  0.0605   7.4599  <.0001   0.3327   0.5699  *** 
#BayesElo_stp_z                                0.0523  0.0407   1.2861  0.1984  -0.0274   0.1321      
#Study_duration_z                             -0.0252  0.0356  -0.7086  0.4786  -0.0949   0.0445      
#Benefit_category_Direct_c                     0.1201  0.0918   1.3087  0.1906  -0.0598   0.3001      
#Dispersal_pattern_FP_c                       -0.2413  0.2250  -1.0725  0.2835  -0.6822   0.1997      
#Dispersal_pattern_MFP_c                       0.0410  0.2803   0.1462  0.8838  -0.5083   0.5903      
#Social_organization_MLS_c                     0.4675  0.4257   1.0981  0.2722  -0.3669   1.3019      
#Social_organization_MMG_c                     0.2066  0.2169   0.9525  0.3408  -0.2186   0.6318      
#Study_setting_captive_c                       0.3381  0.3833   0.8821  0.3777  -0.4131   1.0893      
#Study_setting_provisioned_c                   0.0943  0.1492   0.6318  0.5275  -0.1982   0.3867      
#Sex_category_F_c                             -0.3080  0.0583  -5.2874  <.0001  -0.4222  -0.1938  *** 
#Sex_category_Mixed_c                         -0.1073  0.1456  -0.7372  0.4610  -0.3927   0.1780      
#Data_origin_published_c                       0.4567  0.1681   2.7174  0.0066   0.1273   0.7861   ** 
#BayesElo_stp_z:Study_setting_provisioned_c   -0.0851  0.0817  -1.0421  0.2973  -0.2452   0.0750      
#
#---
#Signif. codes:  0 ‘***’ 0.001 ‘**’ 0.01 ‘*’ 0.05 ‘.’ 0.1 ‘ ’ 1
#

phy.nullStp<-rma.mv(BayesElo.ordinal_es,variance,data=dat,
                     mods = ~Study_duration_z+
                       Benefit_category_Direct_c+Benefit_category_Indirect_c+
                       Dispersal_pattern_FP_c+Dispersal_pattern_MFP_c+Dispersal_pattern_MP_c+
                       Social_organization_MLS_c+Social_organization_MMG_c+Social_organization_OMG_c+
                       Sex_category_F_c+Sex_category_Mixed_c+Sex_category_M_c+
                       Data_origin_published_c+Data_origin_unpublished_c,
                     random=list(~1|Species/Group,~1|phylo),R=list(phylo=A))

anova.rma(phy.fullStp,phy.nullStp)
#
#        df      AIC      BIC     AICc   logLik    LRT   pval       QE 
#Full    17 206.4314 256.1947 211.5314 -86.2157               211.5059 
#Reduced 13 203.4961 241.9219 206.3399 -88.7481 5.0648 0.2807 217.2091 
#


# 4.1 when BayesDS_stp_z is a predictor and BayesDS_es is the response variable.
phy.fullStp<-rma.mv(BayesDS_es,variance,data=dat,
                     mods = ~BayesDS_stp_z+Study_duration_z+
                       BayesDS_stp_z:Study_setting_provisioned_c+
                       Benefit_category_Direct_c+Benefit_category_Indirect_c+
                       Dispersal_pattern_FP_c+Dispersal_pattern_MFP_c+Dispersal_pattern_MP_c+
                       Social_organization_MLS_c+Social_organization_MMG_c+Social_organization_OMG_c+
                       Study_setting_captive_c+Study_setting_provisioned_c+Study_setting_wild_c+
                       Sex_category_F_c+Sex_category_Mixed_c+Sex_category_M_c+
                       Data_origin_published_c+Data_origin_unpublished_c,
                     random=list(~1|Species/Group,~1|phylo),R=list(phylo=A))

vif.rma(phy.fullStp)
#
#                            BayesDS_stp_z                          Study_duration_z 
#                                   1.5429                                    1.5311 
#                Benefit_category_Direct_c                    Dispersal_pattern_FP_c 
#                                   1.3756                                    2.7634 
#                  Dispersal_pattern_MFP_c                 Social_organization_MLS_c 
#                                   2.8241                                    1.5395 
#                Social_organization_MMG_c                   Study_setting_captive_c 
#                                   1.6165                                    1.2863 
#              Study_setting_provisioned_c                          Sex_category_F_c 
#                                   1.8960                                    1.1839 
#                     Sex_category_Mixed_c                   Data_origin_published_c 
#                                   1.2544                                    2.2457 
#BayesDS_stp_z:Study_setting_provisioned_c 
#                                   1.4401 

summary(phy.fullStp)
#
#Multivariate Meta-Analysis Model (k = 152; method: REML)
#
#  logLik  Deviance       AIC       BIC      AICc 
#-90.3146  180.6293  214.6293  264.3926  219.7293   
#
#Variance Components:
#
#            estim    sqrt  nlvls  fixed         factor    R 
#sigma^2.1  0.0368  0.1919     28     no        Species   no 
#sigma^2.2  0.0249  0.1579     63     no  Species/Group   no 
#sigma^2.3  0.0000  0.0000     28     no          phylo  yes 
#
#Test for Residual Heterogeneity:
#QE(df = 138) = 220.4601, p-val < .0001
#
#Test of Moderators (coefficients 2:14):
#QM(df = 13) = 54.8786, p-val < .0001
#
#Model Results:
#
#                                           estimate      se     zval    pval    ci.lb    ci.ub 
#intrcpt                                      0.4410  0.0656   6.7228  <.0001   0.3124   0.5696  *** 
#BayesDS_stp_z                                0.0219  0.0428   0.5114  0.6090  -0.0620   0.1058      
#Study_duration_z                            -0.0285  0.0390  -0.7301  0.4653  -0.1050   0.0480      
#Benefit_category_Direct_c                    0.0581  0.0975   0.5959  0.5512  -0.1331   0.2493      
#Dispersal_pattern_FP_c                      -0.2030  0.2377  -0.8537  0.3932  -0.6689   0.2630      
#Dispersal_pattern_MFP_c                      0.1480  0.2901   0.5102  0.6099  -0.4205   0.7165      
#Social_organization_MLS_c                    0.4178  0.4371   0.9558  0.3392  -0.4389   1.2745      
#Social_organization_MMG_c                    0.2442  0.2249   1.0856  0.2777  -0.1967   0.6851      
#Study_setting_captive_c                      0.2793  0.3956   0.7060  0.4802  -0.4961   1.0546      
#Study_setting_provisioned_c                  0.0664  0.1579   0.4209  0.6739  -0.2430   0.3759      
#Sex_category_F_c                            -0.2632  0.0598  -4.4027  <.0001  -0.3803  -0.1460  *** 
#Sex_category_Mixed_c                        -0.1034  0.1503  -0.6876  0.4917  -0.3980   0.1913      
#Data_origin_published_c                      0.4447  0.1807   2.4614  0.0138   0.0906   0.7989    * 
#BayesDS_stp_z:Study_setting_provisioned_c   -0.1099  0.0853  -1.2882  0.1977  -0.2771   0.0573      
#
#---
#Signif. codes:  0 ‘***’ 0.001 ‘**’ 0.01 ‘*’ 0.05 ‘.’ 0.1 ‘ ’ 1
#

phy.nullStp<-rma.mv(BayesDS_es,variance,data=dat,
                     mods = ~Study_duration_z+
                       Benefit_category_Direct_c+Benefit_category_Indirect_c+
                       Dispersal_pattern_FP_c+Dispersal_pattern_MFP_c+Dispersal_pattern_MP_c+
                       Social_organization_MLS_c+Social_organization_MMG_c+Social_organization_OMG_c+
                       Sex_category_F_c+Sex_category_Mixed_c+Sex_category_M_c+
                       Data_origin_published_c+Data_origin_unpublished_c,
                     random=list(~1|Species/Group,~1|phylo),R=list(phylo=A))
 
anova.rma(phy.fullStp,phy.nullStp)
#
#        df      AIC      BIC     AICc   logLik    LRT   pval       QE 
#Full    17 214.6293 264.3926 219.7293 -90.3146               220.4601 
#Reduced 13 210.8906 249.3163 213.7343 -92.4453 4.2613 0.3718 223.6327 
#

# 4.2 when BayesDS_stp_z is a predictor and BayesDS.ordinal_es is the response variable.
phy.fullStp<-rma.mv(BayesDS.ordinal_es,variance,data=dat,
                     mods = ~BayesDS_stp_z+Study_duration_z+
                       BayesDS_stp_z:Study_setting_provisioned_c+
                       Benefit_category_Direct_c+Benefit_category_Indirect_c+
                       Dispersal_pattern_FP_c+Dispersal_pattern_MFP_c+Dispersal_pattern_MP_c+
                       Social_organization_MLS_c+Social_organization_MMG_c+Social_organization_OMG_c+
                       Study_setting_captive_c+Study_setting_provisioned_c+Study_setting_wild_c+
                       Sex_category_F_c+Sex_category_Mixed_c+Sex_category_M_c+
                       Data_origin_published_c+Data_origin_unpublished_c,
                     random=list(~1|Species/Group,~1|phylo),R=list(phylo=A))

vif.rma(phy.fullStp)
#
#                            BayesDS_stp_z                          Study_duration_z 
#                                   1.5524                                    1.5247 
#                Benefit_category_Direct_c                    Dispersal_pattern_FP_c 
#                                   1.3816                                    2.7605 
#                  Dispersal_pattern_MFP_c                 Social_organization_MLS_c 
#                                   2.8278                                    1.5391 
#                Social_organization_MMG_c                   Study_setting_captive_c 
#                                   1.6105                                    1.2855 
#              Study_setting_provisioned_c                          Sex_category_F_c 
#                                   1.8873                                    1.1817 
#                     Sex_category_Mixed_c                   Data_origin_published_c 
#                                   1.2560                                    2.2226 
#BayesDS_stp_z:Study_setting_provisioned_c 
#                                   1.4508 

summary(phy.fullStp)
#
#Multivariate Meta-Analysis Model (k = 152; method: REML)
#
#  logLik  Deviance       AIC       BIC      AICc 
#-88.3574  176.7149  210.7149  260.4782  215.8149   
#
#Variance Components:
#
#            estim    sqrt  nlvls  fixed         factor    R 
#sigma^2.1  0.0393  0.1983     28     no        Species   no 
#sigma^2.2  0.0229  0.1514     63     no  Species/Group   no 
#sigma^2.3  0.0000  0.0000     28     no          phylo  yes 
#
#Test for Residual Heterogeneity:
#QE(df = 138) = 216.7287, p-val < .0001
#
#Test of Moderators (coefficients 2:14):
#QM(df = 13) = 61.0803, p-val < .0001
#
#Model Results:
#
#                                           estimate      se     zval    pval    ci.lb    ci.ub 
#intrcpt                                      0.4189  0.0665   6.2984  <.0001   0.2886   0.5493  *** 
#BayesDS_stp_z                                0.0167  0.0427   0.3905  0.6961  -0.0670   0.1003      
#Study_duration_z                            -0.0321  0.0387  -0.8304  0.4063  -0.1079   0.0437      
#Benefit_category_Direct_c                    0.0695  0.0970   0.7166  0.4736  -0.1206   0.2596      
#Dispersal_pattern_FP_c                      -0.2211  0.2394  -0.9234  0.3558  -0.6904   0.2482      
#Dispersal_pattern_MFP_c                      0.0249  0.2919   0.0851  0.9322  -0.5473   0.5970      
#Social_organization_MLS_c                    0.5555  0.4377   1.2692  0.2044  -0.3024   1.4134      
#Social_organization_MMG_c                    0.1661  0.2251   0.7378  0.4606  -0.2751   0.6073      
#Study_setting_captive_c                      0.2948  0.3955   0.7454  0.4561  -0.4803   1.0699      
#Study_setting_provisioned_c                  0.0827  0.1586   0.5216  0.6020  -0.2282   0.3937      
#Sex_category_F_c                            -0.2910  0.0597  -4.8755  <.0001  -0.4080  -0.1740  *** 
#Sex_category_Mixed_c                        -0.1364  0.1502  -0.9077  0.3640  -0.4308   0.1581      
#Data_origin_published_c                      0.4709  0.1818   2.5908  0.0096   0.1147   0.8272   ** 
#BayesDS_stp_z:Study_setting_provisioned_c   -0.1225  0.0852  -1.4381  0.1504  -0.2894   0.0445      
#
#---
#Signif. codes:  0 ‘***’ 0.001 ‘**’ 0.01 ‘*’ 0.05 ‘.’ 0.1 ‘ ’ 1
#

phy.nullStp<-rma.mv(BayesDS.ordinal_es,variance,data=dat,
                     mods = ~Study_duration_z+
                       Benefit_category_Direct_c+Benefit_category_Indirect_c+
                       Dispersal_pattern_FP_c+Dispersal_pattern_MFP_c+Dispersal_pattern_MP_c+
                       Social_organization_MLS_c+Social_organization_MMG_c+Social_organization_OMG_c+
                       Sex_category_F_c+Sex_category_Mixed_c+Sex_category_M_c+
                       Data_origin_published_c+Data_origin_unpublished_c,
                     random=list(~1|Species/Group,~1|phylo),R=list(phylo=A))
 
anova.rma(phy.fullStp,phy.nullStp)
#
#        df      AIC      BIC     AICc   logLik    LRT   pval       QE 
#Full    17 210.7149 260.4782 215.8149 -88.3574               216.7287 
#Reduced 13 207.4813 245.9071 210.3251 -90.7407 4.7665 0.3121 219.7619 
#

##################################################################################################
###### when including steepness_z:Sex_category_F_c (females, n=73; males, n=72; mixed, n=8) ######
############ These results are presented in Table S29-S37 of Supplementary material 1 ############
##################################################################################################

# 1.1 when rElo_stp_z is a predictor and rElo_es is the response variable.
phy.fullStp<-rma.mv(rElo_es,variance,data=dat,
                     mods = ~rElo_stp_z+Study_duration_z+
                       rElo_stp_z:Sex_category_F_c+
                       Benefit_category_Direct_c+Benefit_category_Indirect_c+
                       Dispersal_pattern_FP_c+Dispersal_pattern_MFP_c+Dispersal_pattern_MP_c+
                       Social_organization_MLS_c+Social_organization_MMG_c+Social_organization_OMG_c+
                       Study_setting_captive_c+Study_setting_provisioned_c+Study_setting_wild_c+
                       Sex_category_F_c+Sex_category_Mixed_c+Sex_category_M_c+
                       Data_origin_published_c+Data_origin_unpublished_c,
                     random=list(~1|Species/Group,~1|phylo),R=list(phylo=A))

vif.rma(phy.fullStp)
#
#                 rElo_stp_z            Study_duration_z   Benefit_category_Direct_c      Dispersal_pattern_FP_c 
#                     1.0634                      1.3558                      1.2734                      2.7315 
#    Dispersal_pattern_MFP_c   Social_organization_MLS_c   Social_organization_MMG_c     Study_setting_captive_c 
#                     2.7899                      1.5599                      1.5929                      1.2568 
#Study_setting_provisioned_c            Sex_category_F_c        Sex_category_Mixed_c     Data_origin_published_c 
#                     1.8781                      1.1227                      1.1864                      2.1612 
#rElo_stp_z:Sex_category_F_c 
#                     1.0589 

summary(phy.fullStp)
#
#Multivariate Meta-Analysis Model (k = 152; method: REML)
#
#  logLik  Deviance       AIC       BIC      AICc 
#-86.5102  173.0203  207.0203  256.7836  212.1203   
#
#Variance Components:
#
#            estim    sqrt  nlvls  fixed         factor    R 
#sigma^2.1  0.0391  0.1977     28     no        Species   no 
#sigma^2.2  0.0194  0.1394     63     no  Species/Group   no 
#sigma^2.3  0.0000  0.0000     28     no          phylo  yes 
#
#Test for Residual Heterogeneity:
#QE(df = 138) = 214.5299, p-val < .0001
#
#Test of Moderators (coefficients 2:14):
#QM(df = 13) = 62.4798, p-val < .0001
#
#Model Results:
#
#                             estimate      se     zval    pval    ci.lb    ci.ub 
#intrcpt                        0.4519  0.0652   6.9270  <.0001   0.3240   0.5798  *** 
#rElo_stp_z                     0.0631  0.0390   1.6190  0.1055  -0.0133   0.1394      
#Study_duration_z              -0.0126  0.0357  -0.3522  0.7247  -0.0825   0.0574      
#Benefit_category_Direct_c      0.1194  0.0912   1.3100  0.1902  -0.0593   0.2981      
#Dispersal_pattern_FP_c        -0.2001  0.2358  -0.8485  0.3961  -0.6624   0.2621      
#Dispersal_pattern_MFP_c       -0.0659  0.2873  -0.2295  0.8185  -0.6291   0.4972      
#Social_organization_MLS_c      0.6698  0.4367   1.5340  0.1250  -0.1860   1.5256      
#Social_organization_MMG_c      0.2085  0.2216   0.9409  0.3467  -0.2258   0.6427      
#Study_setting_captive_c        0.4778  0.3885   1.2297  0.2188  -0.2837   1.2392      
#Study_setting_provisioned_c    0.1209  0.1561   0.7740  0.4389  -0.1852   0.4269      
#Sex_category_F_c              -0.3094  0.0580  -5.3330  <.0001  -0.4232  -0.1957  *** 
#Sex_category_Mixed_c          -0.0936  0.1453  -0.6441  0.5195  -0.3783   0.1911      
#Data_origin_published_c        0.4835  0.1769   2.7333  0.0063   0.1368   0.8302   ** 
#rElo_stp_z:Sex_category_F_c   -0.0170  0.0713  -0.2384  0.8116  -0.1568   0.1228      
#
#---
#Signif. codes:  0 ‘***’ 0.001 ‘**’ 0.01 ‘*’ 0.05 ‘.’ 0.1 ‘ ’ 1
#

phy.nullStp<-rma.mv(rElo_es,variance,data=dat,
                     mods = ~Study_duration_z+
                       Benefit_category_Direct_c+Benefit_category_Indirect_c+
                       Dispersal_pattern_FP_c+Dispersal_pattern_MFP_c+Dispersal_pattern_MP_c+
                       Social_organization_MLS_c+Social_organization_MMG_c+Social_organization_OMG_c+
                       Study_setting_captive_c+Study_setting_provisioned_c+Study_setting_wild_c+
                       Data_origin_published_c+Data_origin_unpublished_c,
                     random=list(~1|Species/Group,~1|phylo),R=list(phylo=A))

anova.rma(phy.fullStp,phy.nullStp)
#
#        df      AIC      BIC     AICc    logLik     LRT   pval       QE 
#Full    17 207.0203 256.7836 212.1203  -86.5102                214.5299 
#Reduced 13 228.6227 267.0484 231.4664 -101.3113 29.6024 <.0001 246.2860 
#


# 1.2 when rElo_stp_z is a predictor and rElo.ordinal_es is the response variable.
phy.fullStp<-rma.mv(rElo.ordinal_es,variance,data=dat,
                     mods = ~rElo_stp_z+Study_duration_z+
                       rElo_stp_z:Sex_category_F_c+
                       Benefit_category_Direct_c+Benefit_category_Indirect_c+
                       Dispersal_pattern_FP_c+Dispersal_pattern_MFP_c+Dispersal_pattern_MP_c+
                       Social_organization_MLS_c+Social_organization_MMG_c+Social_organization_OMG_c+
                       Study_setting_captive_c+Study_setting_provisioned_c+Study_setting_wild_c+
                       Sex_category_F_c+Sex_category_Mixed_c+Sex_category_M_c+
                       Data_origin_published_c+Data_origin_unpublished_c,
                     random=list(~1|Species/Group,~1|phylo),R=list(phylo=A))

vif.rma(phy.fullStp)
#
#                 rElo_stp_z            Study_duration_z   Benefit_category_Direct_c      Dispersal_pattern_FP_c 
#                     1.0629                      1.3732                      1.2845                      2.7392 
#    Dispersal_pattern_MFP_c   Social_organization_MLS_c   Social_organization_MMG_c     Study_setting_captive_c 
#                     2.7887                      1.5545                      1.6126                      1.2564 
#Study_setting_provisioned_c            Sex_category_F_c        Sex_category_Mixed_c     Data_origin_published_c 
#                     1.9031                      1.1253                      1.1880                      2.2150 
#rElo_stp_z:Sex_category_F_c 
#                     1.0599 

summary(phy.fullStp)
#
#Multivariate Meta-Analysis Model (k = 152; method: REML)
#
#  logLik  Deviance       AIC       BIC      AICc 
#-86.6889  173.3778  207.3778  257.1411  212.4778   
#
#Variance Components:
#
#            estim    sqrt  nlvls  fixed         factor    R 
#sigma^2.1  0.0322  0.1794     28     no        Species   no 
#sigma^2.2  0.0189  0.1375     63     no  Species/Group   no 
#sigma^2.3  0.0000  0.0000     28     no          phylo  yes 
#
#Test for Residual Heterogeneity:
#QE(df = 138) = 212.1919, p-val < .0001
#
#Test of Moderators (coefficients 2:14):
#QM(df = 13) = 65.6598, p-val < .0001
#
#Model Results:
#
#                             estimate      se     zval    pval    ci.lb    ci.ub 
#intrcpt                        0.4583  0.0615   7.4554  <.0001   0.3378   0.5788  *** 
#rElo_stp_z                     0.0545  0.0387   1.4088  0.1589  -0.0213   0.1304      
#Study_duration_z              -0.0183  0.0354  -0.5170  0.6052  -0.0878   0.0511      
#Benefit_category_Direct_c      0.1351  0.0905   1.4932  0.1354  -0.0422   0.3124      
#Dispersal_pattern_FP_c        -0.2322  0.2273  -1.0216  0.3070  -0.6778   0.2133      
#Dispersal_pattern_MFP_c       -0.0538  0.2783  -0.1932  0.8468  -0.5993   0.4918      
#Social_organization_MLS_c      0.6257  0.4274   1.4639  0.1432  -0.2120   1.4634      
#Social_organization_MMG_c      0.2163  0.2174   0.9948  0.3198  -0.2098   0.6424      
#Study_setting_captive_c        0.3929  0.3842   1.0226  0.3065  -0.3602   1.1460      
#Study_setting_provisioned_c    0.0957  0.1505   0.6358  0.5249  -0.1993   0.3907      
#Sex_category_F_c              -0.3136  0.0579  -5.4144  <.0001  -0.4271  -0.2001  *** 
#Sex_category_Mixed_c          -0.1099  0.1447  -0.7599  0.4473  -0.3935   0.1736      
#Data_origin_published_c        0.4611  0.1695   2.7197  0.0065   0.1288   0.7934   ** 
#rElo_stp_z:Sex_category_F_c   -0.0003  0.0712  -0.0042  0.9967  -0.1398   0.1392      
#
#---
#Signif. codes:  0 ‘***’ 0.001 ‘**’ 0.01 ‘*’ 0.05 ‘.’ 0.1 ‘ ’ 1
#

phy.nullStp<-rma.mv(rElo.ordinal_es,variance,data=dat,
                     mods = ~Study_duration_z+
                       Benefit_category_Direct_c+Benefit_category_Indirect_c+
                       Dispersal_pattern_FP_c+Dispersal_pattern_MFP_c+Dispersal_pattern_MP_c+
                       Social_organization_MLS_c+Social_organization_MMG_c+Social_organization_OMG_c+
                       Study_setting_captive_c+Study_setting_provisioned_c+Study_setting_wild_c+
                       Data_origin_published_c+Data_origin_unpublished_c,
                     random=list(~1|Species/Group,~1|phylo),R=list(phylo=A))

anova.rma(phy.fullStp,phy.nullStp)
#
#        df      AIC      BIC     AICc    logLik     LRT   pval       QE 
#Full    17 207.3778 257.1411 212.4778  -86.6889                212.1919 
#Reduced 13 228.9654 267.3912 231.8092 -101.4827 29.5877 <.0001 242.7741 
#

# 2.1 when NDS_stp_z is a predictor and NDS_es is the response variable.
phy.fullStp<-rma.mv(NDS_es,variance,data=dat,
                     mods = ~NDS_stp_z+Study_duration_z+
                       NDS_stp_z:Sex_category_F_c+
                       Benefit_category_Direct_c+Benefit_category_Indirect_c+
                       Dispersal_pattern_FP_c+Dispersal_pattern_MFP_c+Dispersal_pattern_MP_c+
                       Social_organization_MLS_c+Social_organization_MMG_c+Social_organization_OMG_c+
                       Study_setting_captive_c+Study_setting_provisioned_c+Study_setting_wild_c+
                       Sex_category_F_c+Sex_category_Mixed_c+Sex_category_M_c+
                       Data_origin_published_c+Data_origin_unpublished_c,
                     random=list(~1|Species/Group,~1|phylo),R=list(phylo=A))

vif.rma(phy.fullStp)
#
#                  NDS_stp_z            Study_duration_z   Benefit_category_Direct_c      Dispersal_pattern_FP_c 
#                     1.2638                      1.6884                      1.3489                      2.7313 
#    Dispersal_pattern_MFP_c   Social_organization_MLS_c   Social_organization_MMG_c     Study_setting_captive_c 
#                     2.7950                      1.5292                      1.6213                      1.2871 
#Study_setting_provisioned_c            Sex_category_F_c        Sex_category_Mixed_c     Data_origin_published_c 
#                     1.9192                      1.4264                      1.2437                      2.2801 
# NDS_stp_z:Sex_category_F_c 
#                     1.3925 

summary(phy.fullStp)
#
#Multivariate Meta-Analysis Model (k = 152; method: REML)
#
#  logLik  Deviance       AIC       BIC      AICc 
#-88.4174  176.8348  210.8348  260.5981  215.9348   
#
#Variance Components:
#
#            estim    sqrt  nlvls  fixed         factor    R 
#sigma^2.1  0.0353  0.1878     28     no        Species   no 
#sigma^2.2  0.0214  0.1463     63     no  Species/Group   no 
#sigma^2.3  0.0000  0.0000     28     no          phylo  yes 
#
#Test for Residual Heterogeneity:
#QE(df = 138) = 215.2813, p-val < .0001
#
#Test of Moderators (coefficients 2:14):
#QM(df = 13) = 58.3031, p-val < .0001
#
#Model Results:
#
#                             estimate      se     zval    pval    ci.lb    ci.ub 
#intrcpt                        0.4593  0.0637   7.2140  <.0001   0.3345   0.5841  *** 
#NDS_stp_z                      0.0008  0.0390   0.0209  0.9834  -0.0756   0.0772      
#Study_duration_z              -0.0205  0.0401  -0.5110  0.6094  -0.0991   0.0581      
#Benefit_category_Direct_c      0.1220  0.0946   1.2905  0.1969  -0.0633   0.3074      
#Dispersal_pattern_FP_c        -0.2041  0.2324  -0.8781  0.3799  -0.6596   0.2514      
#Dispersal_pattern_MFP_c        0.0866  0.2843   0.3045  0.7608  -0.4707   0.6438      
#Social_organization_MLS_c      0.4711  0.4302   1.0951  0.2735  -0.3720   1.3142      
#Social_organization_MMG_c      0.2318  0.2220   1.0443  0.2963  -0.2032   0.6668      
#Study_setting_captive_c        0.3510  0.3924   0.8944  0.3711  -0.4182   1.1201      
#Study_setting_provisioned_c    0.0482  0.1555   0.3096  0.7568  -0.2567   0.3530      
#Sex_category_F_c              -0.2892  0.0654  -4.4203  <.0001  -0.4174  -0.1609  *** 
#Sex_category_Mixed_c          -0.0519  0.1489  -0.3487  0.7273  -0.3437   0.2398      
#Data_origin_published_c        0.4287  0.1779   2.4100  0.0160   0.0800   0.7773    * 
#NDS_stp_z:Sex_category_F_c    -0.0158  0.0589  -0.2684  0.7884  -0.1312   0.0996      
#
#---
#Signif. codes:  0 ‘***’ 0.001 ‘**’ 0.01 ‘*’ 0.05 ‘.’ 0.1 ‘ ’ 1
#

phy.nullStp<-rma.mv(NDS_es,variance,data=dat,
                     mods = ~Study_duration_z+
                       Benefit_category_Direct_c+Benefit_category_Indirect_c+
                       Dispersal_pattern_FP_c+Dispersal_pattern_MFP_c+Dispersal_pattern_MP_c+
                       Social_organization_MLS_c+Social_organization_MMG_c+Social_organization_OMG_c+
                       Study_setting_captive_c+Study_setting_provisioned_c+Study_setting_wild_c+
                       Data_origin_published_c+Data_origin_unpublished_c,
                     random=list(~1|Species/Group,~1|phylo),R=list(phylo=A))

anova.rma(phy.fullStp,phy.nullStp)
#
#        df      AIC      BIC     AICc   logLik     LRT   pval       QE 
#Full    17 210.8348 260.5981 215.9348 -88.4174                215.2813 
#Reduced 13 225.7074 264.1331 228.5511 -99.8537 22.8726 0.0001 240.2711 
#


# 2.2 when NDS_stp_z is a predictor and NDS.ordinal_es is the response variable.
phy.fullStp<-rma.mv(NDS.ordinal_es,variance,data=dat,
                     mods = ~NDS_stp_z+Study_duration_z+
                       NDS_stp_z:Sex_category_F_c+
                       Benefit_category_Direct_c+Benefit_category_Indirect_c+
                       Dispersal_pattern_FP_c+Dispersal_pattern_MFP_c+Dispersal_pattern_MP_c+
                       Social_organization_MLS_c+Social_organization_MMG_c+Social_organization_OMG_c+
                       Study_setting_captive_c+Study_setting_provisioned_c+Study_setting_wild_c+
                       Sex_category_F_c+Sex_category_Mixed_c+Sex_category_M_c+
                       Data_origin_published_c+Data_origin_unpublished_c,
                     random=list(~1|Species/Group,~1|phylo),R=list(phylo=A))

vif.rma(phy.fullStp)
#
#                  NDS_stp_z            Study_duration_z   Benefit_category_Direct_c      Dispersal_pattern_FP_c 
#                     1.2829                      1.6635                      1.3470                      2.6387 
#    Dispersal_pattern_MFP_c   Social_organization_MLS_c   Social_organization_MMG_c     Study_setting_captive_c 
#                     2.8032                      1.5258                      1.5834                      1.2727 
#Study_setting_provisioned_c            Sex_category_F_c        Sex_category_Mixed_c     Data_origin_published_c 
#                     1.6135                      1.4224                      1.2392                      1.8890 
# NDS_stp_z:Sex_category_F_c 
#                     1.3902 

summary(phy.fullStp)
#
#Multivariate Meta-Analysis Model (k = 153; method: REML)
#
#  logLik  Deviance       AIC       BIC      AICc 
#-88.4523  176.9045  210.9045  260.7906  215.9624   
#
#Variance Components:
#
#            estim    sqrt  nlvls  fixed         factor    R 
#sigma^2.1  0.0434  0.2084     28     no        Species   no 
#sigma^2.2  0.0176  0.1328     64     no  Species/Group   no 
#sigma^2.3  0.0000  0.0000     28     no          phylo  yes 
#
#Test for Residual Heterogeneity:
#QE(df = 139) = 220.1399, p-val < .0001
#
#Test of Moderators (coefficients 2:14):
#QM(df = 13) = 68.0592, p-val < .0001
#
#Model Results:
#
#                             estimate      se     zval    pval    ci.lb    ci.ub 
#intrcpt                        0.4465  0.0671   6.6549  <.0001   0.3150   0.5780  *** 
#NDS_stp_z                     -0.0085  0.0387  -0.2193  0.8264  -0.0843   0.0674      
#Study_duration_z              -0.0188  0.0393  -0.4799  0.6313  -0.0958   0.0581      
#Benefit_category_Direct_c      0.1072  0.0930   1.1521  0.2493  -0.0752   0.2896      
#Dispersal_pattern_FP_c        -0.2032  0.2357  -0.8619  0.3887  -0.6652   0.2588      
#Dispersal_pattern_MFP_c        0.0104  0.2920   0.0356  0.9716  -0.5619   0.5827      
#Social_organization_MLS_c      0.5970  0.4348   1.3731  0.1697  -0.2552   1.4491      
#Social_organization_MMG_c      0.1950  0.2229   0.8750  0.3816  -0.2418   0.6318      
#Study_setting_captive_c        0.3774  0.3920   0.9628  0.3357  -0.3909   1.1458      
#Study_setting_provisioned_c    0.0757  0.1468   0.5155  0.6062  -0.2121   0.3634      
#Sex_category_F_c              -0.3290  0.0651  -5.0569  <.0001  -0.4566  -0.2015  *** 
#Sex_category_Mixed_c          -0.1168  0.1472  -0.7937  0.4273  -0.4054   0.1717      
#Data_origin_published_c        0.4528  0.1592   2.8437  0.0045   0.1407   0.7649   ** 
#NDS_stp_z:Sex_category_F_c    -0.0076  0.0586  -0.1303  0.8964  -0.1224   0.1071      
#
#---
#Signif. codes:  0 ‘***’ 0.001 ‘**’ 0.01 ‘*’ 0.05 ‘.’ 0.1 ‘ ’ 1
#

phy.nullStp<-rma.mv(NDS.ordinal_es,variance,data=dat,
                     mods = ~Study_duration_z+
                       Benefit_category_Direct_c+Benefit_category_Indirect_c+
                       Dispersal_pattern_FP_c+Dispersal_pattern_MFP_c+Dispersal_pattern_MP_c+
                       Social_organization_MLS_c+Social_organization_MMG_c+Social_organization_OMG_c+
                       Study_setting_captive_c+Study_setting_provisioned_c+Study_setting_wild_c+
                       Data_origin_published_c+Data_origin_unpublished_c,
                     random=list(~1|Species/Group,~1|phylo),R=list(phylo=A))

anova.rma(phy.fullStp,phy.nullStp)
#
#        df      AIC      BIC     AICc    logLik     LRT   pval       QE 
#Full    17 210.9045 260.7906 215.9624  -88.4523                220.1399 
#Reduced 13 232.5967 271.1137 235.4184 -103.2983 29.6922 <.0001 251.2354 
#


# 3.1 when BayesElo_stp_z is a predictor and BayesElo_es is the response variable.
phy.fullStp<-rma.mv(BayesElo_es,variance,data=dat,
                     mods = ~BayesElo_stp_z+Study_duration_z+
                       BayesElo_stp_z:Sex_category_F_c+
                       Benefit_category_Direct_c+Benefit_category_Indirect_c+
                       Dispersal_pattern_FP_c+Dispersal_pattern_MFP_c+Dispersal_pattern_MP_c+
                       Social_organization_MLS_c+Social_organization_MMG_c+Social_organization_OMG_c+
                       Study_setting_captive_c+Study_setting_provisioned_c+Study_setting_wild_c+
                       Sex_category_F_c+Sex_category_Mixed_c+Sex_category_M_c+
                       Data_origin_published_c+Data_origin_unpublished_c,
                     random=list(~1|Species/Group,~1|phylo),R=list(phylo=A))

vif.rma(phy.fullStp)
#
#                 BayesElo_stp_z                Study_duration_z       Benefit_category_Direct_c 
#                         1.0908                          1.4002                          1.3207 
#         Dispersal_pattern_FP_c         Dispersal_pattern_MFP_c       Social_organization_MLS_c 
#                         2.7243                          2.8002                          1.5415 
#      Social_organization_MMG_c         Study_setting_captive_c     Study_setting_provisioned_c 
#                         1.6164                          1.2542                          1.8984 
#               Sex_category_F_c            Sex_category_Mixed_c         Data_origin_published_c 
#                         1.1590                          1.2029                          2.2175 
#BayesElo_stp_z:Sex_category_F_c 
#                         1.0757 

summary(phy.fullStp)
#
#Multivariate Meta-Analysis Model (k = 152; method: REML)
#
#  logLik  Deviance       AIC       BIC      AICc 
#-88.4957  176.9914  210.9914  260.7547  216.0914   
#
#Variance Components:
#
#            estim    sqrt  nlvls  fixed         factor    R 
#sigma^2.1  0.0317  0.1780     28     no        Species   no 
#sigma^2.2  0.0207  0.1440     63     no  Species/Group   no 
#sigma^2.3  0.0000  0.0000     28     no          phylo  yes 
#
#Test for Residual Heterogeneity:
#QE(df = 138) = 216.5399, p-val < .0001
#
#Test of Moderators (coefficients 2:14):
#QM(df = 13) = 62.7961, p-val < .0001
#
#Model Results:
#
#                                 estimate      se     zval    pval    ci.lb    ci.ub 
#intrcpt                            0.4614  0.0615   7.4967  <.0001   0.3407   0.5820  *** 
#BayesElo_stp_z                     0.0378  0.0382   0.9883  0.3230  -0.0371   0.1127      
#Study_duration_z                  -0.0214  0.0362  -0.5913  0.5543  -0.0923   0.0495      
#Benefit_category_Direct_c          0.1074  0.0927   1.1585  0.2466  -0.0743   0.2892      
#Dispersal_pattern_FP_c            -0.2619  0.2272  -1.1528  0.2490  -0.7072   0.1834      
#Dispersal_pattern_MFP_c            0.0612  0.2796   0.2188  0.8268  -0.4868   0.6091      
#Social_organization_MLS_c          0.4436  0.4271   1.0388  0.2989  -0.3934   1.2806      
#Social_organization_MMG_c          0.2357  0.2185   1.0788  0.2807  -0.1925   0.6639      
#Study_setting_captive_c            0.4228  0.3849   1.0985  0.2720  -0.3315   1.1771      
#Study_setting_provisioned_c        0.0603  0.1509   0.3995  0.6895  -0.2354   0.3559      
#Sex_category_F_c                  -0.2931  0.0589  -4.9795  <.0001  -0.4084  -0.1777  *** 
#Sex_category_Mixed_c              -0.1152  0.1459  -0.7895  0.4298  -0.4012   0.1708      
#Data_origin_published_c            0.4395  0.1701   2.5838  0.0098   0.1061   0.7728   ** 
#BayesElo_stp_z:Sex_category_F_c   -0.0289  0.0672  -0.4302  0.6670  -0.1607   0.1028      
#
#---
#Signif. codes:  0 ‘***’ 0.001 ‘**’ 0.01 ‘*’ 0.05 ‘.’ 0.1 ‘ ’ 1
#

phy.nullStp<-rma.mv(BayesElo_es,variance,data=dat,
                     mods = ~Study_duration_z+
                       Benefit_category_Direct_c+Benefit_category_Indirect_c+
                       Dispersal_pattern_FP_c+Dispersal_pattern_MFP_c+Dispersal_pattern_MP_c+
                       Social_organization_MLS_c+Social_organization_MMG_c+Social_organization_OMG_c+
                       Study_setting_captive_c+Study_setting_provisioned_c+Study_setting_wild_c+
                       Data_origin_published_c+Data_origin_unpublished_c,
                     random=list(~1|Species/Group,~1|phylo),R=list(phylo=A))

anova.rma(phy.fullStp,phy.nullStp)
#
#        df      AIC      BIC     AICc    logLik     LRT   pval       QE 
#Full    17 210.9914 260.7547 216.0914  -88.4957                216.5399 
#Reduced 13 228.2726 266.6983 231.1163 -101.1363 25.2812 <.0001 242.4517 
#

# 3.2 when BayesElo_stp_z is a predictor and BayesElo.ordinal_es is the response variable.
phy.fullStp<-rma.mv(BayesElo.ordinal_es,variance,data=dat,
                     mods = ~BayesElo_stp_z+Study_duration_z+
                       BayesElo_stp_z:Sex_category_F_c+
                       Benefit_category_Direct_c+Benefit_category_Indirect_c+
                       Dispersal_pattern_FP_c+Dispersal_pattern_MFP_c+Dispersal_pattern_MP_c+
                       Social_organization_MLS_c+Social_organization_MMG_c+Social_organization_OMG_c+
                       Study_setting_captive_c+Study_setting_provisioned_c+Study_setting_wild_c+
                       Sex_category_F_c+Sex_category_Mixed_c+Sex_category_M_c+
                       Data_origin_published_c+Data_origin_unpublished_c,
                     random=list(~1|Species/Group,~1|phylo),R=list(phylo=A))

vif.rma(phy.fullStp)
#
#                 BayesElo_stp_z                Study_duration_z       Benefit_category_Direct_c 
#                         1.0907                          1.4017                          1.3212 
#         Dispersal_pattern_FP_c         Dispersal_pattern_MFP_c       Social_organization_MLS_c 
#                         2.7250                          2.7999                          1.5412 
#      Social_organization_MMG_c         Study_setting_captive_c     Study_setting_provisioned_c 
#                         1.6182                          1.2541                          1.9010 
#               Sex_category_F_c            Sex_category_Mixed_c         Data_origin_published_c 
#                         1.1593                          1.2030                          2.2234 
#BayesElo_stp_z:Sex_category_F_c 
#                         1.0757 

summary(phy.fullStp)
#
#Multivariate Meta-Analysis Model (k = 152; method: REML)
#
#  logLik  Deviance       AIC       BIC      AICc 
#-86.9538  173.9076  207.9076  257.6709  213.0076   
#
#Variance Components:
#
#            estim    sqrt  nlvls  fixed         factor    R 
#sigma^2.1  0.0310  0.1762     28     no        Species   no 
#sigma^2.2  0.0209  0.1446     63     no  Species/Group   no 
#sigma^2.3  0.0000  0.0000     28     no          phylo  yes 
#
#Test for Residual Heterogeneity:
#QE(df = 138) = 213.1925, p-val < .0001
#
#Test of Moderators (coefficients 2:14):
#QM(df = 13) = 63.8132, p-val < .0001
#
#Model Results:
#
#                                 estimate      se     zval    pval    ci.lb    ci.ub 
#intrcpt                            0.4531  0.0612   7.4007  <.0001   0.3331   0.5731  *** 
#BayesElo_stp_z                     0.0363  0.0382   0.9501  0.3420  -0.0386   0.1112      
#Study_duration_z                  -0.0243  0.0362  -0.6720  0.5016  -0.0953   0.0466      
#Benefit_category_Direct_c          0.1293  0.0928   1.3933  0.1635  -0.0526   0.3111      
#Dispersal_pattern_FP_c            -0.2496  0.2265  -1.1017  0.2706  -0.6936   0.1944      
#Dispersal_pattern_MFP_c           -0.0011  0.2788  -0.0041  0.9967  -0.5477   0.5454      
#Social_organization_MLS_c          0.5468  0.4265   1.2822  0.1998  -0.2890   1.3827      
#Social_organization_MMG_c          0.2156  0.2182   0.9882  0.3231  -0.2121   0.6433      
#Study_setting_captive_c            0.3371  0.3846   0.8765  0.3807  -0.4167   1.0909      
#Study_setting_provisioned_c        0.0876  0.1504   0.5822  0.5604  -0.2073   0.3824      
#Sex_category_F_c                  -0.3045  0.0589  -5.1745  <.0001  -0.4199  -0.1892  *** 
#Sex_category_Mixed_c              -0.1082  0.1459  -0.7416  0.4584  -0.3942   0.1778      
#Data_origin_published_c            0.4507  0.1695   2.6587  0.0078   0.1185   0.7830   ** 
#BayesElo_stp_z:Sex_category_F_c   -0.0232  0.0672  -0.3449  0.7302  -0.1549   0.1086      
#
#---
#Signif. codes:  0 ‘***’ 0.001 ‘**’ 0.01 ‘*’ 0.05 ‘.’ 0.1 ‘ ’ 1
#

phy.nullStp<-rma.mv(BayesElo.ordinal_es,variance,data=dat,
                     mods = ~Study_duration_z+
                       Benefit_category_Direct_c+Benefit_category_Indirect_c+
                       Dispersal_pattern_FP_c+Dispersal_pattern_MFP_c+Dispersal_pattern_MP_c+
                       Social_organization_MLS_c+Social_organization_MMG_c+Social_organization_OMG_c+
                       Study_setting_captive_c+Study_setting_provisioned_c+Study_setting_wild_c+
                       Data_origin_published_c+Data_origin_unpublished_c,
                     random=list(~1|Species/Group,~1|phylo),R=list(phylo=A))

anova.rma(phy.fullStp,phy.nullStp)
#
#        df      AIC      BIC     AICc    logLik     LRT   pval       QE 
#Full    17 207.9076 257.6709 213.0076  -86.9538                213.1925 
#Reduced 13 227.0794 265.5052 229.9232 -100.5397 27.1719 <.0001 240.7471 
#

# 4.1 when BayesDS_stp_z is a predictor and BayesDS_es is the response variable.
phy.fullStp<-rma.mv(BayesDS_es,variance,data=dat,
                     mods = ~BayesDS_stp_z+Study_duration_z+
                       BayesDS_stp_z:Sex_category_F_c+
                       Benefit_category_Direct_c+Benefit_category_Indirect_c+
                       Dispersal_pattern_FP_c+Dispersal_pattern_MFP_c+Dispersal_pattern_MP_c+
                       Social_organization_MLS_c+Social_organization_MMG_c+Social_organization_OMG_c+
                       Study_setting_captive_c+Study_setting_provisioned_c+Study_setting_wild_c+
                       Sex_category_F_c+Sex_category_Mixed_c+Sex_category_M_c+
                       Data_origin_published_c+Data_origin_unpublished_c,
                     random=list(~1|Species/Group,~1|phylo),R=list(phylo=A))

vif.rma(phy.fullStp)
#
#                 BayesDS_stp_z               Study_duration_z      Benefit_category_Direct_c 
#                        1.2892                         1.6337                         1.3857 
#        Dispersal_pattern_FP_c        Dispersal_pattern_MFP_c      Social_organization_MLS_c 
#                        2.7378                         2.7946                         1.5245 
#     Social_organization_MMG_c        Study_setting_captive_c    Study_setting_provisioned_c 
#                        1.6342                         1.2809                         1.9254 
#              Sex_category_F_c           Sex_category_Mixed_c        Data_origin_published_c 
#                        1.4377                         1.3116                         2.2999 
#BayesDS_stp_z:Sex_category_F_c 
#                        1.4381 

summary(phy.fullStp)
#
#Multivariate Meta-Analysis Model (k = 152; method: REML)
#
#  logLik  Deviance       AIC       BIC      AICc 
#-91.4426  182.8852  216.8852  266.6486  221.9852   
#
#Variance Components:
#
#            estim    sqrt  nlvls  fixed         factor    R 
#sigma^2.1  0.0302  0.1739     28     no        Species   no 
#sigma^2.2  0.0239  0.1546     63     no  Species/Group   no 
#sigma^2.3  0.0000  0.0000     28     no          phylo  yes 
#
#Test for Residual Heterogeneity:
#QE(df = 138) = 220.6865, p-val < .0001
#
#Test of Moderators (coefficients 2:14):
#QM(df = 13) = 55.8306, p-val < .0001
#
#Model Results:
#
#                                estimate      se     zval    pval    ci.lb    ci.ub 
#intrcpt                           0.4525  0.0614   7.3660  <.0001   0.3321   0.5729  *** 
#BayesDS_stp_z                     0.0010  0.0386   0.0271  0.9784  -0.0746   0.0767      
#Study_duration_z                 -0.0143  0.0397  -0.3593  0.7194  -0.0921   0.0636      
#Benefit_category_Direct_c         0.0725  0.0965   0.7509  0.4527  -0.1167   0.2617      
#Dispersal_pattern_FP_c           -0.2381  0.2278  -1.0451  0.2960  -0.6847   0.2085      
#Dispersal_pattern_MFP_c           0.1198  0.2796   0.4283  0.6684  -0.4283   0.6678      
#Social_organization_MLS_c         0.4733  0.4265   1.1098  0.2671  -0.3626   1.3092      
#Social_organization_MMG_c         0.2681  0.2206   1.2153  0.2243  -0.1643   0.7005      
#Study_setting_captive_c           0.3156  0.3903   0.8085  0.4188  -0.4494   1.0806      
#Study_setting_provisioned_c       0.0367  0.1523   0.2413  0.8093  -0.2617   0.3352      
#Sex_category_F_c                 -0.2750  0.0657  -4.1878  <.0001  -0.4037  -0.1463  *** 
#Sex_category_Mixed_c             -0.0651  0.1529  -0.4258  0.6702  -0.3649   0.2346      
#Data_origin_published_c           0.4001  0.1731   2.3113  0.0208   0.0608   0.7395    * 
#BayesDS_stp_z:Sex_category_F_c   -0.0207  0.0555  -0.3727  0.7094  -0.1294   0.0881      
#
#---
#Signif. codes:  0 ‘***’ 0.001 ‘**’ 0.01 ‘*’ 0.05 ‘.’ 0.1 ‘ ’ 1
#

phy.nullStp<-rma.mv(BayesDS_es,variance,data=dat,
                     mods = ~Study_duration_z+
                       Benefit_category_Direct_c+Benefit_category_Indirect_c+
                       Dispersal_pattern_FP_c+Dispersal_pattern_MFP_c+Dispersal_pattern_MP_c+
                       Social_organization_MLS_c+Social_organization_MMG_c+Social_organization_OMG_c+
                       Study_setting_captive_c+Study_setting_provisioned_c+Study_setting_wild_c+
                       Data_origin_published_c+Data_origin_unpublished_c,
                     random=list(~1|Species/Group,~1|phylo),R=list(phylo=A))

anova.rma(phy.fullStp,phy.nullStp)
#
#        df      AIC      BIC     AICc    logLik     LRT   pval       QE 
#Full    17 216.8852 266.6486 221.9852  -91.4426                220.6865 
#Reduced 13 228.4572 266.8830 231.3010 -101.2286 19.5720 0.0006 241.7103 
#

# 4.2 when BayesDS_stp_z is a predictor and BayesDS.ordinal_es is the response variable.
phy.fullStp<-rma.mv(BayesDS.ordinal_es,variance,data=dat,
                     mods = ~BayesDS_stp_z+Study_duration_z+
                       BayesDS_stp_z:Sex_category_F_c+
                       Benefit_category_Direct_c+Benefit_category_Indirect_c+
                       Dispersal_pattern_FP_c+Dispersal_pattern_MFP_c+Dispersal_pattern_MP_c+
                       Social_organization_MLS_c+Social_organization_MMG_c+Social_organization_OMG_c+
                       Study_setting_captive_c+Study_setting_provisioned_c+Study_setting_wild_c+
                       Sex_category_F_c+Sex_category_Mixed_c+Sex_category_M_c+
                       Data_origin_published_c+Data_origin_unpublished_c,
                     random=list(~1|Species/Group,~1|phylo),R=list(phylo=A))

vif.rma(phy.fullStp)
#
#                 BayesDS_stp_z               Study_duration_z      Benefit_category_Direct_c 
#                        1.2910                         1.6212                         1.3933 
#        Dispersal_pattern_FP_c        Dispersal_pattern_MFP_c      Social_organization_MLS_c 
#                        2.7337                         2.8005                         1.5240 
#     Social_organization_MMG_c        Study_setting_captive_c    Study_setting_provisioned_c 
#                        1.6270                         1.2805                         1.9120 
#              Sex_category_F_c           Sex_category_Mixed_c        Data_origin_published_c 
#                        1.4296                         1.3143                         2.2672 
#BayesDS_stp_z:Sex_category_F_c 
#                        1.4345 

summary(phy.fullStp)
#
#Multivariate Meta-Analysis Model (k = 152; method: REML)
#
#  logLik  Deviance       AIC       BIC      AICc 
#-89.7554  179.5108  213.5108  263.2741  218.6108   
#
#Variance Components:
#
#            estim    sqrt  nlvls  fixed         factor    R 
#sigma^2.1  0.0335  0.1831     28     no        Species   no 
#sigma^2.2  0.0209  0.1445     63     no  Species/Group   no 
#sigma^2.3  0.0000  0.0000     28     no          phylo  yes 
#
#Test for Residual Heterogeneity:
#QE(df = 138) = 217.0310, p-val < .0001
#
#Test of Moderators (coefficients 2:14):
#QM(df = 13) = 60.9891, p-val < .0001
#
#Model Results:
#
#                                estimate      se     zval    pval    ci.lb    ci.ub 
#intrcpt                           0.4319  0.0627   6.8934  <.0001   0.3091   0.5548  *** 
#BayesDS_stp_z                    -0.0063  0.0382  -0.1656  0.8685  -0.0813   0.0686      
#Study_duration_z                 -0.0205  0.0391  -0.5245  0.5999  -0.0971   0.0561      
#Benefit_category_Direct_c         0.0892  0.0956   0.9333  0.3507  -0.0981   0.2765      
#Dispersal_pattern_FP_c           -0.2675  0.2300  -1.1630  0.2448  -0.7184   0.1833      
#Dispersal_pattern_MFP_c          -0.0194  0.2820  -0.0688  0.9451  -0.5722   0.5334      
#Social_organization_MLS_c         0.6121  0.4269   1.4339  0.1516  -0.2246   1.4488      
#Social_organization_MMG_c         0.1947  0.2207   0.8824  0.3776  -0.2378   0.6273      
#Study_setting_captive_c           0.3493  0.3901   0.8955  0.3705  -0.4152   1.1138      
#Study_setting_provisioned_c       0.0562  0.1533   0.3667  0.7138  -0.2442   0.3566      
#Sex_category_F_c                 -0.2946  0.0654  -4.5039  <.0001  -0.4229  -0.1664  *** 
#Sex_category_Mixed_c             -0.1071  0.1528  -0.7014  0.4830  -0.4065   0.1922      
#Data_origin_published_c           0.4287  0.1747   2.4546  0.0141   0.0864   0.7711    * 
#BayesDS_stp_z:Sex_category_F_c   -0.0042  0.0553  -0.0756  0.9398  -0.1125   0.1041      
#
#---
#Signif. codes:  0 ‘***’ 0.001 ‘**’ 0.01 ‘*’ 0.05 ‘.’ 0.1 ‘ ’ 1
#

phy.nullStp<-rma.mv(BayesDS.ordinal_es,variance,data=dat,
                     mods = ~Study_duration_z+
                       Benefit_category_Direct_c+Benefit_category_Indirect_c+
                       Dispersal_pattern_FP_c+Dispersal_pattern_MFP_c+Dispersal_pattern_MP_c+
                       Social_organization_MLS_c+Social_organization_MMG_c+Social_organization_OMG_c+
                       Study_setting_captive_c+Study_setting_provisioned_c+Study_setting_wild_c+
                       Data_origin_published_c+Data_origin_unpublished_c,
                     random=list(~1|Species/Group,~1|phylo),R=list(phylo=A))

anova.rma(phy.fullStp,phy.nullStp)
#
#        df      AIC      BIC     AICc    logLik     LRT   pval       QE 
#Full    17 213.5108 263.2741 218.6108  -89.7554                217.0310 
#Reduced 13 228.8229 267.2487 231.6667 -101.4115 23.3121 0.0001 241.4610 
#
