# Supplementary material for: Relationship between dominance hierarchy steepness and rank-relatedness of benefits in primates
Source: Behav Ecol. 2024 Aug 13;35(5):arae066. doi: 10.1093/beheco/arae066 (PMC11347755; doi:10.1093/beheco/arae066)
Supplement: arae066_suppl_Supplementary_Data [file arae066_suppl_supplementary_data.zip › Part 3 Restricted data_Table3&TableS38-S45.R]

####################################################################################################
############# R scripts in Part 3 produce results presented in Table 3 of main text and ############
############################## Table S38-S45 of Supplementary material 1 ###########################
####################################################################################################

rm(list=ls())
library(metafor)
library(fastDummies)

#Load the dataset
data = read.csv("Supplementary Raw Data.csv", header=T)

## The restricted dataset is when the significance of linearity is < 0.05.
res_data<-subset(data,data$significance<0.05)  

#Standardizing each independent variable
dat<-dummy_cols(res_data,select_columns = c("Dispersal_pattern",
                                        "Social_organization",
                                        "Benefit_category",
                                        "Study_setting",
                                        "Sex_category",
                                        "Data_origin"))

dat$Dispersal_pattern_FP=as.numeric(dat$Dispersal_pattern_FP)
dat$Dispersal_pattern_FP_c=dat$Dispersal_pattern_FP-mean(dat$Dispersal_pattern_FP)

dat$Dispersal_pattern_MFP=as.numeric(dat$Dispersal_pattern_MFP)
dat$Dispersal_pattern_MFP_c=dat$Dispersal_pattern_MFP-mean(dat$Dispersal_pattern_MFP)

dat$Dispersal_pattern_MP=as.numeric(dat$Dispersal_pattern_MP)
dat$Dispersal_pattern_MP_c=dat$Dispersal_pattern_MP-mean(dat$Dispersal_pattern_MP)

dat$Social_organization_MLS=as.numeric(dat$Social_organization_MLS)
dat$Social_organization_MLS_c=dat$Social_organization_MLS-mean(dat$Social_organization_MLS)

dat$Social_organization_MMG=as.numeric(dat$Social_organization_MMG)
dat$Social_organization_MMG_c=dat$Social_organization_MMG-mean(dat$Social_organization_MMG)

dat$Social_organization_OMG=as.numeric(dat$Social_organization_OMG)
dat$Social_organization_OMG_c=dat$Social_organization_OMG-mean(dat$Social_organization_OMG)

dat$Benefit_category_Direct=as.numeric(dat$Benefit_category_Direct)
dat$Benefit_category_Direct_c=dat$Benefit_category_Direct-mean(dat$Benefit_category_Direct)

dat$Benefit_category_Indirect=as.numeric(dat$Benefit_category_Indirect)
dat$Benefit_category_Indirect_c=dat$Benefit_category_Indirect-mean(dat$Benefit_category_Indirect)

dat$Study_setting_captive=as.numeric(dat$Study_setting_captive)
dat$Study_setting_captive_c=dat$Study_setting_captive-mean(dat$Study_setting_captive)

dat$Study_setting_provisioned=as.numeric(dat$Study_setting_provisioned)
dat$Study_setting_provisioned_c=dat$Study_setting_provisioned-mean(dat$Study_setting_provisioned)

dat$Study_setting_wild=as.numeric(dat$Study_setting_wild)
dat$Study_setting_wild_c=dat$Study_setting_wild-mean(dat$Study_setting_wild)

dat$Sex_category_F=as.numeric(dat$Sex_category_F)
dat$Sex_category_F_c=dat$Sex_category_F-mean(dat$Sex_category_F)

dat$Sex_category_M=as.numeric(dat$Sex_category_M)
dat$Sex_category_M_c=dat$Sex_category_M-mean(dat$Sex_category_M)

dat$Sex_category_Mixed=as.numeric(dat$Sex_category_Mixed)
dat$Sex_category_Mixed_c=dat$Sex_category_Mixed-mean(dat$Sex_category_Mixed)

dat$Data_origin_published=as.numeric(dat$Data_origin_published)
dat$Data_origin_published_c=dat$Data_origin_published-mean(dat$Data_origin_published)

dat$Data_origin_unpublished=as.numeric(dat$Data_origin_unpublished)
dat$Data_origin_unpublished_c=dat$Data_origin_unpublished-mean(dat$Data_origin_unpublished)

dat$Study_duration_z<-as.vector(scale(dat$Study_duration))
dat$rElo_stp_z<-as.vector(scale(dat$rElo_stp)) 
dat$NDS_stp_z<-as.vector(scale(dat$NDS_stp)) 
dat$BayesElo_stp_z<-as.vector(scale(dat$BayesElo_stp)) 
dat$BayesDS_stp_z<-as.vector(scale(dat$BayesDS_stp))

#Load the primate phylogenetic tree
library(ape)
library(treeplyr)
allprimatetree <- read.nexus("consensusTree_Primates.nex",tree.names=T)
primatetree0 <- make.treedata(tree = allprimatetree,data = dat,name_column = "Species")
primatetree1<-primatetree0$phy
primatetree <- compute.brlen(primatetree1)
A <- vcv(primatetree, corr=TRUE)
dat$phylo <- dat$Species


####################################################################################################
###################### Now we start running phylogenetic models ####################################
####################################################################################################

# 1.1 when rElo_stp_z is a predictor and rElo_es is the response variable.
phy.fullStp<-rma.mv(rElo_es,variance,data=dat,
                    mods = ~rElo_stp_z+Study_duration_z+
                      Benefit_category_Direct_c+Benefit_category_Indirect_c+
                      Dispersal_pattern_FP_c+Dispersal_pattern_MFP_c+Dispersal_pattern_MP_c+
                      Social_organization_MLS_c+Social_organization_MMG_c+Social_organization_OMG_c+
                      Study_setting_captive_c+Study_setting_provisioned_c+Study_setting_wild_c+
                      Sex_category_F_c+Sex_category_Mixed_c+Sex_category_M_c+
                      Data_origin_published_c+Data_origin_unpublished_c,
                    random=list(~1|Species/Group,~1|phylo),R=list(phylo=A))
vif.rma(phy.fullStp)
summary(phy.fullStp)

phy.nullStp<-rma.mv(rElo_es,variance,data=dat,
                    mods = ~Study_duration_z+
                      Benefit_category_Direct_c+Benefit_category_Indirect_c+
                      Dispersal_pattern_FP_c+Dispersal_pattern_MFP_c+Dispersal_pattern_MP_c+
                      Social_organization_MLS_c+Social_organization_MMG_c+Social_organization_OMG_c+
                      Study_setting_captive_c+Study_setting_provisioned_c+Study_setting_wild_c+
                      Sex_category_F_c+Sex_category_Mixed_c+Sex_category_M_c+
                      Data_origin_published_c+Data_origin_unpublished_c,
                    random=list(~1|Species/Group,~1|phylo),R=list(phylo=A))
anova.rma(phy.fullStp,phy.nullStp)


# 1.2 when rElo_stp_z is a predictor and rElo.ordinal_es is the response variable.
phy.fullStp<-rma.mv(rElo.ordinal_es,variance,data=dat,
                    mods = ~rElo_stp_z+Study_duration_z+
                      Benefit_category_Direct_c+Benefit_category_Indirect_c+
                      Dispersal_pattern_FP_c+Dispersal_pattern_MFP_c+Dispersal_pattern_MP_c+
                      Social_organization_MLS_c+Social_organization_MMG_c+Social_organization_OMG_c+
                      Study_setting_captive_c+Study_setting_provisioned_c+Study_setting_wild_c+
                      Sex_category_F_c+Sex_category_Mixed_c+Sex_category_M_c+
                      Data_origin_published_c+Data_origin_unpublished_c,
                    random=list(~1|Species/Group,~1|phylo),R=list(phylo=A))
vif.rma(phy.fullStp)
summary(phy.fullStp)

phy.nullStp<-rma.mv(rElo.ordinal_es,variance,data=dat,
                    mods = ~Study_duration_z+
                      Benefit_category_Direct_c+Benefit_category_Indirect_c+
                      Dispersal_pattern_FP_c+Dispersal_pattern_MFP_c+Dispersal_pattern_MP_c+
                      Social_organization_MLS_c+Social_organization_MMG_c+Social_organization_OMG_c+
                      Study_setting_captive_c+Study_setting_provisioned_c+Study_setting_wild_c+
                      Sex_category_F_c+Sex_category_Mixed_c+Sex_category_M_c+
                      Data_origin_published_c+Data_origin_unpublished_c,
                    random=list(~1|Species/Group,~1|phylo),R=list(phylo=A))
anova.rma(phy.fullStp,phy.nullStp)


# 2.1 when NDS_stp_z is a predictor and NDS_es is the response variable.
phy.fullStp<-rma.mv(NDS_es,variance,data=dat,
                    mods = ~NDS_stp_z+Study_duration_z+
                      Benefit_category_Direct_c+Benefit_category_Indirect_c+
                      Dispersal_pattern_FP_c+Dispersal_pattern_MFP_c+Dispersal_pattern_MP_c+
                      Social_organization_MLS_c+Social_organization_MMG_c+Social_organization_OMG_c+
                      Study_setting_captive_c+Study_setting_provisioned_c+Study_setting_wild_c+
                      Sex_category_F_c+Sex_category_Mixed_c+Sex_category_M_c+
                      Data_origin_published_c+Data_origin_unpublished_c,
                    random=list(~1|Species/Group,~1|phylo),R=list(phylo=A))
vif.rma(phy.fullStp)
summary(phy.fullStp)

phy.nullStp<-rma.mv(NDS_es,variance,data=dat,
                    mods = ~Study_duration_z+
                      Benefit_category_Direct_c+Benefit_category_Indirect_c+
                      Dispersal_pattern_FP_c+Dispersal_pattern_MFP_c+Dispersal_pattern_MP_c+
                      Social_organization_MLS_c+Social_organization_MMG_c+Social_organization_OMG_c+
                      Study_setting_captive_c+Study_setting_provisioned_c+Study_setting_wild_c+
                      Sex_category_F_c+Sex_category_Mixed_c+Sex_category_M_c+
                      Data_origin_published_c+Data_origin_unpublished_c,
                    random=list(~1|Species/Group,~1|phylo),R=list(phylo=A))
anova.rma(phy.fullStp,phy.nullStp)


# 2.2 when NDS_stp_z is a predictor and NDS.ordinal_es is the response variable.
phy.fullStp<-rma.mv(NDS.ordinal_es,variance,data=dat,
                    mods = ~NDS_stp_z+Study_duration_z+
                      Benefit_category_Direct_c+Benefit_category_Indirect_c+
                      Dispersal_pattern_FP_c+Dispersal_pattern_MFP_c+Dispersal_pattern_MP_c+
                      Social_organization_MLS_c+Social_organization_MMG_c+Social_organization_OMG_c+
                      Study_setting_captive_c+Study_setting_provisioned_c+Study_setting_wild_c+
                      Sex_category_F_c+Sex_category_Mixed_c+Sex_category_M_c+
                      Data_origin_published_c+Data_origin_unpublished_c,
                    random=list(~1|Species/Group,~1|phylo),R=list(phylo=A))
vif.rma(phy.fullStp)
summary(phy.fullStp)

phy.nullStp<-rma.mv(NDS.ordinal_es,variance,data=dat,
                    mods = ~Study_duration_z+
                      Benefit_category_Direct_c+Benefit_category_Indirect_c+
                      Dispersal_pattern_FP_c+Dispersal_pattern_MFP_c+Dispersal_pattern_MP_c+
                      Social_organization_MLS_c+Social_organization_MMG_c+Social_organization_OMG_c+
                      Study_setting_captive_c+Study_setting_provisioned_c+Study_setting_wild_c+
                      Sex_category_F_c+Sex_category_Mixed_c+Sex_category_M_c+
                      Data_origin_published_c+Data_origin_unpublished_c,
                    random=list(~1|Species/Group,~1|phylo),R=list(phylo=A))
anova.rma(phy.fullStp,phy.nullStp)


# 3.1 when BayesElo_stp_z is a predictor and BayesElo_es is the response variable.
phy.fullStp<-rma.mv(BayesElo_es,variance,data=dat,
                    mods = ~BayesElo_stp_z+Study_duration_z+
                      Benefit_category_Direct_c+Benefit_category_Indirect_c+
                      Dispersal_pattern_FP_c+Dispersal_pattern_MFP_c+Dispersal_pattern_MP_c+
                      Social_organization_MLS_c+Social_organization_MMG_c+Social_organization_OMG_c+
                      Study_setting_captive_c+Study_setting_provisioned_c+Study_setting_wild_c+
                      Sex_category_F_c+Sex_category_Mixed_c+Sex_category_M_c+
                      Data_origin_published_c+Data_origin_unpublished_c,
                    random=list(~1|Species/Group,~1|phylo),R=list(phylo=A))
vif.rma(phy.fullStp)
summary(phy.fullStp)

phy.nullStp<-rma.mv(BayesElo_es,variance,data=dat,
                    mods = ~Study_duration_z+
                      Benefit_category_Direct_c+Benefit_category_Indirect_c+
                      Dispersal_pattern_FP_c+Dispersal_pattern_MFP_c+Dispersal_pattern_MP_c+
                      Social_organization_MLS_c+Social_organization_MMG_c+Social_organization_OMG_c+
                      Study_setting_captive_c+Study_setting_provisioned_c+Study_setting_wild_c+
                      Sex_category_F_c+Sex_category_Mixed_c+Sex_category_M_c+
                      Data_origin_published_c+Data_origin_unpublished_c,
                    random=list(~1|Species/Group,~1|phylo),R=list(phylo=A))
anova.rma(phy.fullStp,phy.nullStp)


# 3.2 when BayesElo_stp_z is a predictor and BayesElo.ordinal_es is the response variable.
phy.fullStp<-rma.mv(BayesElo.ordinal_es,variance,data=dat,
                    mods = ~BayesElo_stp_z+Study_duration_z+
                      Benefit_category_Direct_c+Benefit_category_Indirect_c+
                      Dispersal_pattern_FP_c+Dispersal_pattern_MFP_c+Dispersal_pattern_MP_c+
                      Social_organization_MLS_c+Social_organization_MMG_c+Social_organization_OMG_c+
                      Study_setting_captive_c+Study_setting_provisioned_c+Study_setting_wild_c+
                      Sex_category_F_c+Sex_category_Mixed_c+Sex_category_M_c+
                      Data_origin_published_c+Data_origin_unpublished_c,
                    random=list(~1|Species/Group,~1|phylo),R=list(phylo=A))
vif.rma(phy.fullStp)
summary(phy.fullStp)

phy.nullStp<-rma.mv(BayesElo.ordinal_es,variance,data=dat,
                    mods = ~Study_duration_z+
                      Benefit_category_Direct_c+Benefit_category_Indirect_c+
                      Dispersal_pattern_FP_c+Dispersal_pattern_MFP_c+Dispersal_pattern_MP_c+
                      Social_organization_MLS_c+Social_organization_MMG_c+Social_organization_OMG_c+
                      Study_setting_captive_c+Study_setting_provisioned_c+Study_setting_wild_c+
                      Sex_category_F_c+Sex_category_Mixed_c+Sex_category_M_c+
                      Data_origin_published_c+Data_origin_unpublished_c,
                    random=list(~1|Species/Group,~1|phylo),R=list(phylo=A))
anova.rma(phy.fullStp,phy.nullStp)


# 4.1 when BayesDS_stp_z is a predictor and BayesDS_es is the response variable.
phy.fullStp<-rma.mv(BayesDS_es,variance,data=dat,
                    mods = ~BayesDS_stp_z+Study_duration_z+
                      Benefit_category_Direct_c+Benefit_category_Indirect_c+
                      Dispersal_pattern_FP_c+Dispersal_pattern_MFP_c+Dispersal_pattern_MP_c+
                      Social_organization_MLS_c+Social_organization_MMG_c+Social_organization_OMG_c+
                      Study_setting_captive_c+Study_setting_provisioned_c+Study_setting_wild_c+
                      Sex_category_F_c+Sex_category_Mixed_c+Sex_category_M_c+
                      Data_origin_published_c+Data_origin_unpublished_c,
                    random=list(~1|Species/Group,~1|phylo),R=list(phylo=A))
vif.rma(phy.fullStp)
summary(phy.fullStp)

phy.nullStp<-rma.mv(BayesDS_es,variance,data=dat,
                    mods = ~Study_duration_z+
                      Benefit_category_Direct_c+Benefit_category_Indirect_c+
                      Dispersal_pattern_FP_c+Dispersal_pattern_MFP_c+Dispersal_pattern_MP_c+
                      Social_organization_MLS_c+Social_organization_MMG_c+Social_organization_OMG_c+
                      Study_setting_captive_c+Study_setting_provisioned_c+Study_setting_wild_c+
                      Sex_category_F_c+Sex_category_Mixed_c+Sex_category_M_c+
                      Data_origin_published_c+Data_origin_unpublished_c,
                    random=list(~1|Species/Group,~1|phylo),R=list(phylo=A))
anova.rma(phy.fullStp,phy.nullStp)


# 4.2 when BayesDS_stp_z is a predictor and BayesDS.ordinal_es is the response variable.
phy.fullStp<-rma.mv(BayesDS.ordinal_es,variance,data=dat,
                    mods = ~BayesDS_stp_z+Study_duration_z+
                      Benefit_category_Direct_c+Benefit_category_Indirect_c+
                      Dispersal_pattern_FP_c+Dispersal_pattern_MFP_c+Dispersal_pattern_MP_c+
                      Social_organization_MLS_c+Social_organization_MMG_c+Social_organization_OMG_c+
                      Study_setting_captive_c+Study_setting_provisioned_c+Study_setting_wild_c+
                      Sex_category_F_c+Sex_category_Mixed_c+Sex_category_M_c+
                      Data_origin_published_c+Data_origin_unpublished_c,
                    random=list(~1|Species/Group,~1|phylo),R=list(phylo=A))
vif.rma(phy.fullStp)
summary(phy.fullStp)

phy.nullStp<-rma.mv(BayesDS.ordinal_es,variance,data=dat,
                    mods = ~Study_duration_z+
                      Benefit_category_Direct_c+Benefit_category_Indirect_c+
                      Dispersal_pattern_FP_c+Dispersal_pattern_MFP_c+Dispersal_pattern_MP_c+
                      Social_organization_MLS_c+Social_organization_MMG_c+Social_organization_OMG_c+
                      Study_setting_captive_c+Study_setting_provisioned_c+Study_setting_wild_c+
                      Sex_category_F_c+Sex_category_Mixed_c+Sex_category_M_c+
                      Data_origin_published_c+Data_origin_unpublished_c,
                    random=list(~1|Species/Group,~1|phylo),R=list(phylo=A))
anova.rma(phy.fullStp,phy.nullStp)
