# Supplementary material for: Relationship between dominance hierarchy steepness and rank-relatedness of benefits in primates
Source: Behav Ecol. 2024 Aug 13;35(5):arae066. doi: 10.1093/beheco/arae066 (PMC11347755; doi:10.1093/beheco/arae066)
Supplement: arae066_suppl_Supplementary_Data [file arae066_suppl_supplementary_data.zip › Part 3 Restricted data_Table3&TableS38-S45.txt]

####################################################################################################
############# R scripts in Part 3 produce results presented in Table 3 of main text and ############
############################## Table S38-S45 of Supplementary material 1 ###########################
####################################################################################################

rm(list=ls())
library(metafor)
library(fastDummies)

#Load the dataset
data = read.csv("Supplementary Raw Data.csv", header=T)

## The restricted dataset is when the significance of linearity is < 0.05.
res_data<-subset(data,data$significance<0.05)  

#Standardizing each independent variable
dat<-dummy_cols(res_data,select_columns = c("Dispersal_pattern",
                                         "Social_organization",
                                         "Benefit_category",
                                         "Study_setting",
                                         "Sex_category",
                                         "Data_origin"))

dat$Dispersal_pattern_FP=as.numeric(dat$Dispersal_pattern_FP)
dat$Dispersal_pattern_FP_c=dat$Dispersal_pattern_FP-mean(dat$Dispersal_pattern_FP)

dat$Dispersal_pattern_MFP=as.numeric(dat$Dispersal_pattern_MFP)
dat$Dispersal_pattern_MFP_c=dat$Dispersal_pattern_MFP-mean(dat$Dispersal_pattern_MFP)

dat$Dispersal_pattern_MP=as.numeric(dat$Dispersal_pattern_MP)
dat$Dispersal_pattern_MP_c=dat$Dispersal_pattern_MP-mean(dat$Dispersal_pattern_MP)

dat$Social_organization_MLS=as.numeric(dat$Social_organization_MLS)
dat$Social_organization_MLS_c=dat$Social_organization_MLS-mean(dat$Social_organization_MLS)

dat$Social_organization_MMG=as.numeric(dat$Social_organization_MMG)
dat$Social_organization_MMG_c=dat$Social_organization_MMG-mean(dat$Social_organization_MMG)

dat$Social_organization_OMG=as.numeric(dat$Social_organization_OMG)
dat$Social_organization_OMG_c=dat$Social_organization_OMG-mean(dat$Social_organization_OMG)

dat$Benefit_category_Direct=as.numeric(dat$Benefit_category_Direct)
dat$Benefit_category_Direct_c=dat$Benefit_category_Direct-mean(dat$Benefit_category_Direct)

dat$Benefit_category_Indirect=as.numeric(dat$Benefit_category_Indirect)
dat$Benefit_category_Indirect_c=dat$Benefit_category_Indirect-mean(dat$Benefit_category_Indirect)

dat$Study_setting_captive=as.numeric(dat$Study_setting_captive)
dat$Study_setting_captive_c=dat$Study_setting_captive-mean(dat$Study_setting_captive)

dat$Study_setting_provisioned=as.numeric(dat$Study_setting_provisioned)
dat$Study_setting_provisioned_c=dat$Study_setting_provisioned-mean(dat$Study_setting_provisioned)

dat$Study_setting_wild=as.numeric(dat$Study_setting_wild)
dat$Study_setting_wild_c=dat$Study_setting_wild-mean(dat$Study_setting_wild)

dat$Sex_category_F=as.numeric(dat$Sex_category_F)
dat$Sex_category_F_c=dat$Sex_category_F-mean(dat$Sex_category_F)

dat$Sex_category_M=as.numeric(dat$Sex_category_M)
dat$Sex_category_M_c=dat$Sex_category_M-mean(dat$Sex_category_M)

dat$Sex_category_Mixed=as.numeric(dat$Sex_category_Mixed)
dat$Sex_category_Mixed_c=dat$Sex_category_Mixed-mean(dat$Sex_category_Mixed)

dat$Data_origin_published=as.numeric(dat$Data_origin_published)
dat$Data_origin_published_c=dat$Data_origin_published-mean(dat$Data_origin_published)

dat$Data_origin_unpublished=as.numeric(dat$Data_origin_unpublished)
dat$Data_origin_unpublished_c=dat$Data_origin_unpublished-mean(dat$Data_origin_unpublished)

dat$Study_duration_z<-as.vector(scale(dat$Study_duration))
dat$rElo_stp_z<-as.vector(scale(dat$rElo_stp)) 
dat$NDS_stp_z<-as.vector(scale(dat$NDS_stp)) 
dat$BayesElo_stp_z<-as.vector(scale(dat$BayesElo_stp)) 
dat$BayesDS_stp_z<-as.vector(scale(dat$BayesDS_stp))

#Load the primate phylogenetic tree
library(ape)
library(treeplyr)
allprimatetree <- read.nexus("consensusTree_Primates.nex",tree.names=T)
primatetree0 <- make.treedata(tree = allprimatetree,data = dat,name_column = "Species")
primatetree1<-primatetree0$phy
primatetree <- compute.brlen(primatetree1)
A <- vcv(primatetree, corr=TRUE)
dat$phylo <- dat$Species


####################################################################################################
###################### Now we start running phylogenetic models ####################################
####################################################################################################

# 1.1 when rElo_stp_z is a predictor and rElo_es is the response variable.
phy.fullStp<-rma.mv(rElo_es,variance,data=dat,
                     mods = ~rElo_stp_z+Study_duration_z+
                       Benefit_category_Direct_c+Benefit_category_Indirect_c+
                       Dispersal_pattern_FP_c+Dispersal_pattern_MFP_c+Dispersal_pattern_MP_c+
                       Social_organization_MLS_c+Social_organization_MMG_c+Social_organization_OMG_c+
                       Study_setting_captive_c+Study_setting_provisioned_c+Study_setting_wild_c+
                       Sex_category_F_c+Sex_category_Mixed_c+Sex_category_M_c+
                       Data_origin_published_c+Data_origin_unpublished_c,
                     random=list(~1|Species/Group,~1|phylo),R=list(phylo=A))

vif.rma(phy.fullStp)
#
#                 rElo_stp_z            Study_duration_z   Benefit_category_Direct_c      Dispersal_pattern_FP_c 
#                     1.0786                      1.5612                      1.3671                      2.2944 
#    Dispersal_pattern_MFP_c   Social_organization_MLS_c   Social_organization_MMG_c     Study_setting_captive_c 
#                     3.2573                      1.7883                      2.2473                      1.2603 
#Study_setting_provisioned_c            Sex_category_F_c        Sex_category_Mixed_c     Data_origin_published_c 
#                     1.8986                      1.1699                      1.2329                      2.4058 

summary(phy.fullStp)
#
#Multivariate Meta-Analysis Model (k = 98; method: REML)
#
#  logLik  Deviance       AIC       BIC      AICc 
#-31.6523   63.3047   95.3047  134.3871  103.3047   
#
#Variance Components:
#
#            estim    sqrt  nlvls  fixed         factor    R 
#sigma^2.1  0.0199  0.1412     21     no        Species   no 
#sigma^2.2  0.0207  0.1439     46     no  Species/Group   no 
#sigma^2.3  0.0000  0.0000     21     no          phylo  yes 
#
#Test for Residual Heterogeneity:
#QE(df = 85) = 128.7115, p-val = 0.0016
#
#Test of Moderators (coefficients 2:13):
#QM(df = 12) = 57.7746, p-val < .0001
#
#Model Results:
#
#                             estimate      se     zval    pval    ci.lb    ci.ub 
#intrcpt                        0.3761  0.0593   6.3385  <.0001   0.2598   0.4924  *** 
#rElo_stp_z                     0.0481  0.0415   1.1578  0.2469  -0.0333   0.1294      
#Study_duration_z              -0.0199  0.0451  -0.4418  0.6586  -0.1082   0.0684      
#Benefit_category_Direct_c      0.1442  0.1030   1.4000  0.1615  -0.0577   0.3460      
#Dispersal_pattern_FP_c        -0.2026  0.2233  -0.9074  0.3642  -0.6403   0.2351      
#Dispersal_pattern_MFP_c       -0.1806  0.3748  -0.4820  0.6298  -0.9153   0.5540      
#Social_organization_MLS_c      0.5383  0.4756   1.1320  0.2577  -0.3938   1.4704      
#Social_organization_MMG_c     -0.0773  0.2958  -0.2613  0.7939  -0.6570   0.5024      
#Study_setting_captive_c        1.0622  0.5121   2.0742  0.0381   0.0585   2.0658    * 
#Study_setting_provisioned_c    0.1148  0.1521   0.7551  0.4502  -0.1832   0.4129      
#Sex_category_F_c              -0.2810  0.0654  -4.2970  <.0001  -0.4091  -0.1528  *** 
#Sex_category_Mixed_c          -0.0655  0.1549  -0.4227  0.6725  -0.3690   0.2380      
#Data_origin_published_c        0.4083  0.1729   2.3607  0.0182   0.0693   0.7472    * 
#
#---
#Signif. codes:  0 ‘***’ 0.001 ‘**’ 0.01 ‘*’ 0.05 ‘.’ 0.1 ‘ ’ 1
#

phy.nullStp<-rma.mv(rElo_es,variance,data=dat,
                     mods = ~Study_duration_z+
                       Benefit_category_Direct_c+Benefit_category_Indirect_c+
                       Dispersal_pattern_FP_c+Dispersal_pattern_MFP_c+Dispersal_pattern_MP_c+
                       Social_organization_MLS_c+Social_organization_MMG_c+Social_organization_OMG_c+
                       Study_setting_captive_c+Study_setting_provisioned_c+Study_setting_wild_c+
                       Sex_category_F_c+Sex_category_Mixed_c+Sex_category_M_c+
                       Data_origin_published_c+Data_origin_unpublished_c,
                     random=list(~1|Species/Group,~1|phylo),R=list(phylo=A))

anova.rma(phy.fullStp,phy.nullStp)
#
#        df     AIC      BIC     AICc   logLik    LRT   pval       QE 
#Full    16 95.3047 134.3871 103.3047 -31.6523               128.7115 
#Reduced 15 94.4851 131.3004 101.3423 -32.2426 1.1805 0.2773 130.6546 
#


# 1.2 when rElo_stp_z is a predictor and rElo.ordinal_es is the response variable.
phy.fullStp<-rma.mv(rElo.ordinal_es,variance,data=dat,
                     mods = ~rElo_stp_z+Study_duration_z+
                       Benefit_category_Direct_c+Benefit_category_Indirect_c+
                       Dispersal_pattern_FP_c+Dispersal_pattern_MFP_c+Dispersal_pattern_MP_c+
                       Social_organization_MLS_c+Social_organization_MMG_c+Social_organization_OMG_c+
                       Study_setting_captive_c+Study_setting_provisioned_c+Study_setting_wild_c+
                       Sex_category_F_c+Sex_category_Mixed_c+Sex_category_M_c+
                       Data_origin_published_c+Data_origin_unpublished_c,
                     random=list(~1|Species/Group,~1|phylo),R=list(phylo=A))
 
vif.rma(phy.fullStp)
#
#                 rElo_stp_z            Study_duration_z   Benefit_category_Direct_c      Dispersal_pattern_FP_c 
#                     1.0785                      1.5785                      1.3761                      2.2959 
#    Dispersal_pattern_MFP_c   Social_organization_MLS_c   Social_organization_MMG_c     Study_setting_captive_c 
#                     3.2659                      1.7882                      2.2738                      1.2614 
#Study_setting_provisioned_c            Sex_category_F_c        Sex_category_Mixed_c     Data_origin_published_c 
#                     1.9047                      1.1731                      1.2344                      2.4392 

summary(phy.fullStp)
#
#Multivariate Meta-Analysis Model (k = 98; method: REML)
#
#  logLik  Deviance       AIC       BIC      AICc 
#-32.7675   65.5350   97.5350  136.6175  105.5350   
#
#Variance Components:
#
#            estim    sqrt  nlvls  fixed         factor    R 
#sigma^2.1  0.0170  0.1306     21     no        Species   no 
#sigma^2.2  0.0211  0.1452     46     no  Species/Group   no 
#sigma^2.3  0.0000  0.0000     21     no          phylo  yes 
#
#Test for Residual Heterogeneity:
#QE(df = 85) = 129.5972, p-val = 0.0013
#
#Test of Moderators (coefficients 2:13):
#QM(df = 12) = 58.7306, p-val < .0001
#
#Model Results:
#
#                             estimate      se     zval    pval    ci.lb    ci.ub 
#intrcpt                        0.3783  0.0572   6.6192  <.0001   0.2663   0.4903  *** 
#rElo_stp_z                     0.0370  0.0415   0.8916  0.3726  -0.0443   0.1182      
#Study_duration_z              -0.0224  0.0451  -0.4960  0.6199  -0.1108   0.0660      
#Benefit_category_Direct_c      0.1461  0.1028   1.4214  0.1552  -0.0553   0.3474      
#Dispersal_pattern_FP_c        -0.2338  0.2193  -1.0662  0.2863  -0.6636   0.1960      
#Dispersal_pattern_MFP_c       -0.1726  0.3712  -0.4649  0.6420  -0.9002   0.5550      
#Social_organization_MLS_c      0.4804  0.4725   1.0166  0.3093  -0.4457   1.4065      
#Social_organization_MMG_c     -0.0531  0.2943  -0.1804  0.8569  -0.6300   0.5238      
#Study_setting_captive_c        0.8808  0.5097   1.7280  0.0840  -0.1182   1.8798    . 
#Study_setting_provisioned_c    0.1124  0.1485   0.7568  0.4492  -0.1787   0.4036      
#Sex_category_F_c              -0.2861  0.0654  -4.3768  <.0001  -0.4142  -0.1580  *** 
#Sex_category_Mixed_c          -0.0603  0.1545  -0.3902  0.6964  -0.3631   0.2426      
#Data_origin_published_c        0.4112  0.1692   2.4303  0.0151   0.0796   0.7428    * 
#
#---
#Signif. codes:  0 ‘***’ 0.001 ‘**’ 0.01 ‘*’ 0.05 ‘.’ 0.1 ‘ ’ 1
#

phy.nullStp<-rma.mv(rElo.ordinal_es,variance,data=dat,
                     mods = ~Study_duration_z+
                       Benefit_category_Direct_c+Benefit_category_Indirect_c+
                       Dispersal_pattern_FP_c+Dispersal_pattern_MFP_c+Dispersal_pattern_MP_c+
                       Social_organization_MLS_c+Social_organization_MMG_c+Social_organization_OMG_c+
                       Study_setting_captive_c+Study_setting_provisioned_c+Study_setting_wild_c+
                       Sex_category_F_c+Sex_category_Mixed_c+Sex_category_M_c+
                       Data_origin_published_c+Data_origin_unpublished_c,
                     random=list(~1|Species/Group,~1|phylo),R=list(phylo=A))

anova.rma(phy.fullStp,phy.nullStp)
#
#        df     AIC      BIC     AICc   logLik    LRT   pval       QE 
#Full    16 97.5350 136.6175 105.5350 -32.7675               129.5972 
#Reduced 15 96.1733 132.9885 103.0304 -33.0866 0.6382 0.4243 130.8075 
#

# 2.1 when NDS_stp_z is a predictor and NDS_es is the response variable.
phy.fullStp<-rma.mv(NDS_es,variance,data=dat,
                     mods = ~NDS_stp_z+Study_duration_z+
                       Benefit_category_Direct_c+Benefit_category_Indirect_c+
                       Dispersal_pattern_FP_c+Dispersal_pattern_MFP_c+Dispersal_pattern_MP_c+
                       Social_organization_MLS_c+Social_organization_MMG_c+Social_organization_OMG_c+
                       Study_setting_captive_c+Study_setting_provisioned_c+Study_setting_wild_c+
                       Sex_category_F_c+Sex_category_Mixed_c+Sex_category_M_c+
                       Data_origin_published_c+Data_origin_unpublished_c,
                     random=list(~1|Species/Group,~1|phylo),R=list(phylo=A))

vif.rma(phy.fullStp)
#
#                  NDS_stp_z            Study_duration_z   Benefit_category_Direct_c      Dispersal_pattern_FP_c 
#                     1.4165                      1.8142                      1.4644                      2.3284 
#    Dispersal_pattern_MFP_c   Social_organization_MLS_c   Social_organization_MMG_c     Study_setting_captive_c 
#                     3.2822                      1.7540                      2.2577                      1.2995 
#Study_setting_provisioned_c            Sex_category_F_c        Sex_category_Mixed_c     Data_origin_published_c 
#                     1.9147                      1.2815                      1.2803                      2.4851 

summary(phy.fullStp)
#
#Multivariate Meta-Analysis Model (k = 98; method: REML)
#
#  logLik  Deviance       AIC       BIC      AICc 
#-34.5389   69.0777  101.0777  140.1601  109.0777   
#
#Variance Components:
#
#            estim    sqrt  nlvls  fixed         factor    R 
#sigma^2.1  0.0170  0.1304     21     no        Species   no 
#sigma^2.2  0.0235  0.1532     46     no  Species/Group   no 
#sigma^2.3  0.0000  0.0000     21     no          phylo  yes 
#
#Test for Residual Heterogeneity:
#QE(df = 85) = 133.3779, p-val = 0.0006
#
#Test of Moderators (coefficients 2:13):
#QM(df = 12) = 56.0671, p-val < .0001
#
#Model Results:
#
#                             estimate      se     zval    pval    ci.lb    ci.ub 
#intrcpt                        0.3787  0.0580   6.5302  <.0001   0.2651   0.4924  *** 
#NDS_stp_z                      0.0123  0.0436   0.2820  0.7780  -0.0731   0.0977      
#Study_duration_z              -0.0328  0.0491  -0.6678  0.5043  -0.1290   0.0634      
#Benefit_category_Direct_c      0.1467  0.1076   1.3629  0.1729  -0.0643   0.3577      
#Dispersal_pattern_FP_c        -0.1542  0.2227  -0.6923  0.4887  -0.5906   0.2823      
#Dispersal_pattern_MFP_c       -0.0321  0.3753  -0.0855  0.9319  -0.7677   0.7036      
#Social_organization_MLS_c      0.3531  0.4705   0.7505  0.4529  -0.5691   1.2754      
#Social_organization_MMG_c     -0.0222  0.2958  -0.0751  0.9402  -0.6020   0.5576      
#Study_setting_captive_c        1.0419  0.5204   2.0022  0.0453   0.0220   2.0619    * 
#Study_setting_provisioned_c    0.0981  0.1506   0.6515  0.5147  -0.1971   0.3933      
#Sex_category_F_c              -0.2635  0.0685  -3.8459  0.0001  -0.3977  -0.1292  *** 
#Sex_category_Mixed_c           0.0021  0.1580   0.0132  0.9895  -0.3076   0.3117      
#Data_origin_published_c        0.4117  0.1726   2.3851  0.0171   0.0734   0.7501    * 
#
#---
#Signif. codes:  0 ‘***’ 0.001 ‘**’ 0.01 ‘*’ 0.05 ‘.’ 0.1 ‘ ’ 1
#

phy.nullStp<-rma.mv(NDS_es,variance,data=dat,
                     mods = ~Study_duration_z+
                       Benefit_category_Direct_c+Benefit_category_Indirect_c+
                       Dispersal_pattern_FP_c+Dispersal_pattern_MFP_c+Dispersal_pattern_MP_c+
                       Social_organization_MLS_c+Social_organization_MMG_c+Social_organization_OMG_c+
                       Study_setting_captive_c+Study_setting_provisioned_c+Study_setting_wild_c+
                       Sex_category_F_c+Sex_category_Mixed_c+Sex_category_M_c+
                       Data_origin_published_c+Data_origin_unpublished_c,
                     random=list(~1|Species/Group,~1|phylo),R=list(phylo=A))

anova.rma(phy.fullStp,phy.nullStp)
#
#        df      AIC      BIC     AICc   logLik    LRT   pval       QE 
#Full    16 101.0777 140.1601 109.0777 -34.5389               133.3779 
#Reduced 15  98.9010 135.7162 105.7581 -34.4505 0.0000 1.0000 133.6718 
#

# 2.2 when NDS_stp_z is a predictor and NDS.ordinal_es is the response variable.
phy.fullStp<-rma.mv(NDS.ordinal_es,variance,data=dat,
                     mods = ~NDS_stp_z+Study_duration_z+
                       Benefit_category_Direct_c+Benefit_category_Indirect_c+
                       Dispersal_pattern_FP_c+Dispersal_pattern_MFP_c+Dispersal_pattern_MP_c+
                       Social_organization_MLS_c+Social_organization_MMG_c+Social_organization_OMG_c+
                       Study_setting_captive_c+Study_setting_provisioned_c+Study_setting_wild_c+
                       Sex_category_F_c+Sex_category_Mixed_c+Sex_category_M_c+
                       Data_origin_published_c+Data_origin_unpublished_c,
                     random=list(~1|Species/Group,~1|phylo),R=list(phylo=A))

vif.rma(phy.fullStp)
#
#                  NDS_stp_z            Study_duration_z   Benefit_category_Direct_c      Dispersal_pattern_FP_c 
#                     1.4212                      1.7530                      1.4600                      2.2246 
#    Dispersal_pattern_MFP_c   Social_organization_MLS_c   Social_organization_MMG_c     Study_setting_captive_c 
#                     3.2704                      1.7386                      2.1676                      1.2860 
#Study_setting_provisioned_c            Sex_category_F_c        Sex_category_Mixed_c     Data_origin_published_c 
#                     1.6137                      1.2700                      1.2839                      2.0254 

summary(phy.fullStp)
#
#Multivariate Meta-Analysis Model (k = 99; method: REML)
#
#  logLik  Deviance       AIC       BIC      AICc 
#-35.8753   71.7506  103.7506  143.0202  111.6347   
#
#Variance Components:
#
#            estim    sqrt  nlvls  fixed         factor    R 
#sigma^2.1  0.0274  0.1655     21     no        Species   no 
#sigma^2.2  0.0172  0.1310     47     no  Species/Group   no 
#sigma^2.3  0.0000  0.0000     21     no          phylo  yes 
#
#Test for Residual Heterogeneity:
#QE(df = 86) = 139.0772, p-val = 0.0003
#
#Test of Moderators (coefficients 2:13):
#QM(df = 12) = 61.7092, p-val < .0001
#
#Model Results:
#
#                             estimate      se     zval    pval    ci.lb    ci.ub 
#intrcpt                        0.3681  0.0642   5.7363  <.0001   0.2424   0.4939  *** 
#NDS_stp_z                     -0.0044  0.0430  -0.1018  0.9189  -0.0886   0.0799      
#Study_duration_z              -0.0275  0.0473  -0.5826  0.5601  -0.1202   0.0651      
#Benefit_category_Direct_c      0.1397  0.1054   1.3257  0.1849  -0.0668   0.3463      
#Dispersal_pattern_FP_c        -0.1569  0.2276  -0.6893  0.4906  -0.6030   0.2892      
#Dispersal_pattern_MFP_c       -0.1295  0.3823  -0.3388  0.7348  -0.8789   0.6198      
#Social_organization_MLS_c      0.4736  0.4737   0.9997  0.3174  -0.4549   1.4021      
#Social_organization_MMG_c     -0.0796  0.2954  -0.2695  0.7876  -0.6586   0.4994      
#Study_setting_captive_c        0.9514  0.5202   1.8288  0.0674  -0.0682   1.9711    . 
#Study_setting_provisioned_c    0.1191  0.1460   0.8158  0.4146  -0.1671   0.4054      
#Sex_category_F_c              -0.2969  0.0677  -4.3819  <.0001  -0.4296  -0.1641  *** 
#Sex_category_Mixed_c          -0.0670  0.1568  -0.4273  0.6692  -0.3744   0.2404      
#Data_origin_published_c        0.4564  0.1587   2.8763  0.0040   0.1454   0.7675   ** 
#
#---
#Signif. codes:  0 ‘***’ 0.001 ‘**’ 0.01 ‘*’ 0.05 ‘.’ 0.1 ‘ ’ 1
#

phy.nullStp<-rma.mv(NDS.ordinal_es,variance,data=dat,
                     mods = ~Study_duration_z+
                       Benefit_category_Direct_c+Benefit_category_Indirect_c+
                       Dispersal_pattern_FP_c+Dispersal_pattern_MFP_c+Dispersal_pattern_MP_c+
                       Social_organization_MLS_c+Social_organization_MMG_c+Social_organization_OMG_c+
                       Study_setting_captive_c+Study_setting_provisioned_c+Study_setting_wild_c+
                       Sex_category_F_c+Sex_category_Mixed_c+Sex_category_M_c+
                       Data_origin_published_c+Data_origin_unpublished_c,
                     random=list(~1|Species/Group,~1|phylo),R=list(phylo=A))

anova.rma(phy.fullStp,phy.nullStp)
#
#        df      AIC      BIC     AICc   logLik    LRT   pval       QE 
#Full    16 103.7506 143.0202 111.6347 -35.8753               139.0772 
#Reduced 15 101.4738 138.4624 108.2343 -35.7369 0.0000 1.0000 139.2534 
#


# 3.1 when BayesElo_stp_z is a predictor and BayesElo_es is the response variable.
phy.fullStp<-rma.mv(BayesElo_es,variance,data=dat,
                     mods = ~BayesElo_stp_z+Study_duration_z+
                       Benefit_category_Direct_c+Benefit_category_Indirect_c+
                       Dispersal_pattern_FP_c+Dispersal_pattern_MFP_c+Dispersal_pattern_MP_c+
                       Social_organization_MLS_c+Social_organization_MMG_c+Social_organization_OMG_c+
                       Study_setting_captive_c+Study_setting_provisioned_c+Study_setting_wild_c+
                       Sex_category_F_c+Sex_category_Mixed_c+Sex_category_M_c+
                       Data_origin_published_c+Data_origin_unpublished_c,
                     random=list(~1|Species/Group,~1|phylo),R=list(phylo=A))

vif.rma(phy.fullStp)
#
#             BayesElo_stp_z            Study_duration_z   Benefit_category_Direct_c      Dispersal_pattern_FP_c 
#                     1.1046                      1.5953                      1.4051                      2.3136 
#    Dispersal_pattern_MFP_c   Social_organization_MLS_c   Social_organization_MMG_c     Study_setting_captive_c 
#                     3.2568                      1.7626                      2.2572                      1.2613 
#Study_setting_provisioned_c            Sex_category_F_c        Sex_category_Mixed_c     Data_origin_published_c 
#                     1.9037                      1.1740                      1.2395                      2.4325 

summary(phy.fullStp)
#
#Multivariate Meta-Analysis Model (k = 98; method: REML)
#
#  logLik  Deviance       AIC       BIC      AICc 
#-32.6168   65.2337   97.2337  136.3161  105.2337   
#
#Variance Components:
#
#            estim    sqrt  nlvls  fixed         factor    R 
#sigma^2.1  0.0176  0.1325     21     no        Species   no 
#sigma^2.2  0.0225  0.1499     46     no  Species/Group   no 
#sigma^2.3  0.0000  0.0000     21     no          phylo  yes 
#
#Test for Residual Heterogeneity:
#QE(df = 85) = 130.5109, p-val = 0.0011
#
#Test of Moderators (coefficients 2:13):
#QM(df = 12) = 57.1470, p-val < .0001
#
#Model Results:
#
#                             estimate      se     zval    pval    ci.lb    ci.ub 
#intrcpt                        0.3764  0.0579   6.5000  <.0001   0.2629   0.4899  *** 
#BayesElo_stp_z                 0.0350  0.0383   0.9138  0.3608  -0.0401   0.1101      
#Study_duration_z              -0.0292  0.0458  -0.6374  0.5238  -0.1190   0.0606      
#Benefit_category_Direct_c      0.1451  0.1049   1.3827  0.1668  -0.0606   0.3508      
#Dispersal_pattern_FP_c        -0.2388  0.2220  -1.0758  0.2820  -0.6740   0.1963      
#Dispersal_pattern_MFP_c       -0.0675  0.3734  -0.1807  0.8566  -0.7993   0.6643      
#Social_organization_MLS_c      0.3494  0.4712   0.7415  0.4584  -0.5742   1.2730      
#Social_organization_MMG_c     -0.0056  0.2954  -0.0189  0.9849  -0.5846   0.5734      
#Study_setting_captive_c        1.1046  0.5120   2.1575  0.0310   0.1011   2.1081    * 
#Study_setting_provisioned_c    0.1064  0.1502   0.7080  0.4789  -0.1881   0.4008      
#Sex_category_F_c              -0.2661  0.0655  -4.0610  <.0001  -0.3945  -0.1377  *** 
#Sex_category_Mixed_c          -0.0632  0.1553  -0.4067  0.6842  -0.3675   0.2412      
#Data_origin_published_c        0.4120  0.1710   2.4093  0.0160   0.0768   0.7471    * 
#
#---
#Signif. codes:  0 ‘***’ 0.001 ‘**’ 0.01 ‘*’ 0.05 ‘.’ 0.1 ‘ ’ 1
#

phy.nullStp<-rma.mv(BayesElo_es,variance,data=dat,
                     mods = ~Study_duration_z+
                       Benefit_category_Direct_c+Benefit_category_Indirect_c+
                       Dispersal_pattern_FP_c+Dispersal_pattern_MFP_c+Dispersal_pattern_MP_c+
                       Social_organization_MLS_c+Social_organization_MMG_c+Social_organization_OMG_c+
                       Study_setting_captive_c+Study_setting_provisioned_c+Study_setting_wild_c+
                       Sex_category_F_c+Sex_category_Mixed_c+Sex_category_M_c+
                       Data_origin_published_c+Data_origin_unpublished_c,
                     random=list(~1|Species/Group,~1|phylo),R=list(phylo=A))

anova.rma(phy.fullStp,phy.nullStp)
#
#        df     AIC      BIC     AICc   logLik    LRT   pval       QE 
#Full    16 97.2337 136.3161 105.2337 -32.6168               130.5109 
#Reduced 15 95.7569 132.5721 102.6141 -32.8785 0.5233 0.4695 131.5956 
#

# 3.2 when BayesElo_stp_z is a predictor and BayesElo.ordinal_es is the response variable.
phy.fullStp<-rma.mv(BayesElo.ordinal_es,variance,data=dat,
                     mods = ~BayesElo_stp_z+Study_duration_z+
                       Benefit_category_Direct_c+Benefit_category_Indirect_c+
                       Dispersal_pattern_FP_c+Dispersal_pattern_MFP_c+Dispersal_pattern_MP_c+
                       Social_organization_MLS_c+Social_organization_MMG_c+Social_organization_OMG_c+
                       Study_setting_captive_c+Study_setting_provisioned_c+Study_setting_wild_c+
                       Sex_category_F_c+Sex_category_Mixed_c+Sex_category_M_c+
                       Data_origin_published_c+Data_origin_unpublished_c,
                     random=list(~1|Species/Group,~1|phylo),R=list(phylo=A))

vif.rma(phy.fullStp)
#
#             BayesElo_stp_z            Study_duration_z   Benefit_category_Direct_c      Dispersal_pattern_FP_c 
#                     1.1058                      1.6034                      1.4117                      2.3153 
#    Dispersal_pattern_MFP_c   Social_organization_MLS_c   Social_organization_MMG_c     Study_setting_captive_c 
#                     3.2643                      1.7587                      2.2704                      1.2616 
#Study_setting_provisioned_c            Sex_category_F_c        Sex_category_Mixed_c     Data_origin_published_c 
#                     1.9066                      1.1753                      1.2405                      2.4430 

summary(phy.fullStp)
#
#Multivariate Meta-Analysis Model (k = 98; method: REML)
#
#  logLik  Deviance       AIC       BIC      AICc 
#-33.4606   66.9212   98.9212  138.0036  106.9212   
#
#Variance Components:
#
#            estim    sqrt  nlvls  fixed         factor    R 
#sigma^2.1  0.0166  0.1289     21     no        Species   no 
#sigma^2.2  0.0214  0.1463     46     no  Species/Group   no 
#sigma^2.3  0.0000  0.0000     21     no          phylo  yes 
#
#Test for Residual Heterogeneity:
#QE(df = 85) = 131.0574, p-val = 0.0010
#
#Test of Moderators (coefficients 2:13):
#QM(df = 12) = 57.2199, p-val < .0001
#
#Model Results:
#
#                             estimate      se     zval    pval    ci.lb    ci.ub 
#intrcpt                        0.3711  0.0569   6.5241  <.0001   0.2596   0.4826  *** 
#BayesElo_stp_z                 0.0307  0.0382   0.8032  0.4219  -0.0441   0.1054      
#Study_duration_z              -0.0302  0.0455  -0.6625  0.5076  -0.1194   0.0591      
#Benefit_category_Direct_c      0.1549  0.1042   1.4870  0.1370  -0.0493   0.3590      
#Dispersal_pattern_FP_c        -0.2517  0.2198  -1.1451  0.2522  -0.6825   0.1791      
#Dispersal_pattern_MFP_c       -0.1629  0.3709  -0.4393  0.6604  -0.8899   0.5640      
#Social_organization_MLS_c      0.4477  0.4684   0.9557  0.3392  -0.4704   1.3658      
#Social_organization_MMG_c     -0.0652  0.2939  -0.2219  0.8244  -0.6413   0.5109      
#Study_setting_captive_c        0.8629  0.5097   1.6929  0.0905  -0.1361   1.8619    . 
#Study_setting_provisioned_c    0.0975  0.1482   0.6579  0.5106  -0.1930   0.3880      
#Sex_category_F_c              -0.2757  0.0654  -4.2134  <.0001  -0.4039  -0.1474  *** 
#Sex_category_Mixed_c          -0.0704  0.1549  -0.4544  0.6496  -0.3740   0.2332      
#Data_origin_published_c        0.4035  0.1688   2.3907  0.0168   0.0727   0.7343    * 
#
#---
#Signif. codes:  0 ‘***’ 0.001 ‘**’ 0.01 ‘*’ 0.05 ‘.’ 0.1 ‘ ’ 1
#

phy.nullStp<-rma.mv(BayesElo.ordinal_es,variance,data=dat,
                     mods = ~Study_duration_z+
                       Benefit_category_Direct_c+Benefit_category_Indirect_c+
                       Dispersal_pattern_FP_c+Dispersal_pattern_MFP_c+Dispersal_pattern_MP_c+
                       Social_organization_MLS_c+Social_organization_MMG_c+Social_organization_OMG_c+
                       Study_setting_captive_c+Study_setting_provisioned_c+Study_setting_wild_c+
                       Sex_category_F_c+Sex_category_Mixed_c+Sex_category_M_c+
                       Data_origin_published_c+Data_origin_unpublished_c,
                     random=list(~1|Species/Group,~1|phylo),R=list(phylo=A))

anova.rma(phy.fullStp,phy.nullStp)
#
#        df     AIC      BIC     AICc   logLik    LRT   pval       QE 
#Full    16 98.9212 138.0036 106.9212 -33.4606               131.0574 
#Reduced 15 97.2484 134.0636 104.1055 -33.6242 0.3272 0.5673 131.9980 
#

# 4.1 when BayesDS_stp_z is a predictor and BayesDS_es is the response variable.
phy.fullStp<-rma.mv(BayesDS_es,variance,data=dat,
                     mods = ~BayesDS_stp_z+Study_duration_z+
                       Benefit_category_Direct_c+Benefit_category_Indirect_c+
                       Dispersal_pattern_FP_c+Dispersal_pattern_MFP_c+Dispersal_pattern_MP_c+
                       Social_organization_MLS_c+Social_organization_MMG_c+Social_organization_OMG_c+
                       Study_setting_captive_c+Study_setting_provisioned_c+Study_setting_wild_c+
                       Sex_category_F_c+Sex_category_Mixed_c+Sex_category_M_c+
                       Data_origin_published_c+Data_origin_unpublished_c,
                     random=list(~1|Species/Group,~1|phylo),R=list(phylo=A))

vif.rma(phy.fullStp)
#
#              BayesDS_stp_z            Study_duration_z   Benefit_category_Direct_c      Dispersal_pattern_FP_c 
#                     1.4000                      1.7401                      1.4821                      2.3000 
#    Dispersal_pattern_MFP_c   Social_organization_MLS_c   Social_organization_MMG_c     Study_setting_captive_c 
#                     3.2597                      1.7576                      2.2399                      1.2949 
#Study_setting_provisioned_c            Sex_category_F_c        Sex_category_Mixed_c     Data_origin_published_c 
#                     1.9159                      1.2441                      1.3205                      2.4576 

summary(phy.fullStp)
#
#Multivariate Meta-Analysis Model (k = 98; method: REML)
#
#  logLik  Deviance       AIC       BIC      AICc 
#-34.5512   69.1023  101.1023  140.1848  109.1023   
#
#Variance Components:
#
#            estim    sqrt  nlvls  fixed         factor    R 
#sigma^2.1  0.0185  0.1360     21     no        Species   no 
#sigma^2.2  0.0241  0.1554     46     no  Species/Group   no 
#sigma^2.3  0.0000  0.0000     21     no          phylo  yes 
#
#Test for Residual Heterogeneity:
#QE(df = 85) = 134.0241, p-val = 0.0006
#
#Test of Moderators (coefficients 2:13):
#QM(df = 12) = 51.8017, p-val < .0001
#
#Model Results:
#
#                             estimate      se     zval    pval    ci.lb    ci.ub 
#intrcpt                        0.3727  0.0594   6.2768  <.0001   0.2563   0.4891  *** 
#BayesDS_stp_z                  0.0090  0.0439   0.2048  0.8377  -0.0771   0.0951      
#Study_duration_z              -0.0307  0.0484  -0.6346  0.5257  -0.1257   0.0642      
#Benefit_category_Direct_c      0.1297  0.1092   1.1874  0.2351  -0.0844   0.3437      
#Dispersal_pattern_FP_c        -0.1815  0.2241  -0.8097  0.4181  -0.6207   0.2578      
#Dispersal_pattern_MFP_c       -0.0352  0.3773  -0.0933  0.9256  -0.7747   0.7043      
#Social_organization_MLS_c      0.3568  0.4735   0.7536  0.4511  -0.5712   1.2849      
#Social_organization_MMG_c     -0.0018  0.2972  -0.0060  0.9952  -0.5843   0.5807      
#Study_setting_captive_c        1.0144  0.5220   1.9435  0.0520  -0.0086   2.0374    . 
#Study_setting_provisioned_c    0.1069  0.1532   0.6979  0.4852  -0.1934   0.4073      
#Sex_category_F_c              -0.2464  0.0676  -3.6439  0.0003  -0.3789  -0.1139  *** 
#Sex_category_Mixed_c          -0.0143  0.1609  -0.0888  0.9292  -0.3297   0.3011      
#Data_origin_published_c        0.4157  0.1749   2.3762  0.0175   0.0728   0.7585    * 
#
#---
#Signif. codes:  0 ‘***’ 0.001 ‘**’ 0.01 ‘*’ 0.05 ‘.’ 0.1 ‘ ’ 1
#

phy.nullStp<-rma.mv(BayesDS_es,variance,data=dat,
                     mods = ~Study_duration_z+
                       Benefit_category_Direct_c+Benefit_category_Indirect_c+
                       Dispersal_pattern_FP_c+Dispersal_pattern_MFP_c+Dispersal_pattern_MP_c+
                       Social_organization_MLS_c+Social_organization_MMG_c+Social_organization_OMG_c+
                       Study_setting_captive_c+Study_setting_provisioned_c+Study_setting_wild_c+
                       Sex_category_F_c+Sex_category_Mixed_c+Sex_category_M_c+
                       Data_origin_published_c+Data_origin_unpublished_c,
                     random=list(~1|Species/Group,~1|phylo),R=list(phylo=A))

anova.rma(phy.fullStp,phy.nullStp)
#
#        df      AIC      BIC     AICc   logLik    LRT   pval       QE 
#Full    16 101.1023 140.1848 109.1023 -34.5512               134.0241 
#Reduced 15  98.8998 135.7150 105.7570 -34.4499 0.0000 1.0000 134.3578 
#

# 4.2 when BayesDS_stp_z is a predictor and BayesDS.ordinal_es is the response variable.
phy.fullStp<-rma.mv(BayesDS.ordinal_es,variance,data=dat,
                     mods = ~BayesDS_stp_z+Study_duration_z+
                       Benefit_category_Direct_c+Benefit_category_Indirect_c+
                       Dispersal_pattern_FP_c+Dispersal_pattern_MFP_c+Dispersal_pattern_MP_c+
                       Social_organization_MLS_c+Social_organization_MMG_c+Social_organization_OMG_c+
                       Study_setting_captive_c+Study_setting_provisioned_c+Study_setting_wild_c+
                       Sex_category_F_c+Sex_category_Mixed_c+Sex_category_M_c+
                       Data_origin_published_c+Data_origin_unpublished_c,
                     random=list(~1|Species/Group,~1|phylo),R=list(phylo=A))

vif.rma(phy.fullStp)
#
#              BayesDS_stp_z            Study_duration_z   Benefit_category_Direct_c      Dispersal_pattern_FP_c 
#                     1.3977                      1.7056                      1.4943                      2.3004 
#    Dispersal_pattern_MFP_c   Social_organization_MLS_c   Social_organization_MMG_c     Study_setting_captive_c 
#                     3.2640                      1.7427                      2.2095                      1.2912 
#Study_setting_provisioned_c            Sex_category_F_c        Sex_category_Mixed_c     Data_origin_published_c 
#                     1.9080                      1.2318                      1.3225                      2.3958 

summary(phy.fullStp)
#
#Multivariate Meta-Analysis Model (k = 98; method: REML)
#
#  logLik  Deviance       AIC       BIC      AICc 
#-36.2704   72.5408  104.5408  143.6232  112.5408   
#
#Variance Components:
#
#            estim    sqrt  nlvls  fixed         factor    R 
#sigma^2.1  0.0241  0.1551     21     no        Species   no 
#sigma^2.2  0.0186  0.1363     46     no  Species/Group   no 
#sigma^2.3  0.0000  0.0000     21     no          phylo  yes 
#
#Test for Residual Heterogeneity:
#QE(df = 85) = 135.9265, p-val = 0.0004
#
#Test of Moderators (coefficients 2:13):
#QM(df = 12) = 55.5472, p-val < .0001
#
#Model Results:
#
#                             estimate      se     zval    pval    ci.lb    ci.ub 
#intrcpt                        0.3585  0.0622   5.7655  <.0001   0.2366   0.4804  *** 
#BayesDS_stp_z                 -0.0061  0.0431  -0.1405  0.8883  -0.0906   0.0785      
#Study_duration_z              -0.0302  0.0468  -0.6448  0.5191  -0.1220   0.0616      
#Benefit_category_Direct_c      0.1253  0.1071   1.1705  0.2418  -0.0845   0.3352      
#Dispersal_pattern_FP_c        -0.2190  0.2280  -0.9607  0.3367  -0.6659   0.2278      
#Dispersal_pattern_MFP_c       -0.1463  0.3788  -0.3862  0.6993  -0.8888   0.5962      
#Social_organization_MLS_c      0.4796  0.4720   1.0162  0.3096  -0.4455   1.4047      
#Social_organization_MMG_c     -0.0856  0.2960  -0.2892  0.7724  -0.6656   0.4945      
#Study_setting_captive_c        0.9234  0.5199   1.7762  0.0757  -0.0955   1.9423    . 
#Study_setting_provisioned_c    0.0851  0.1563   0.5445  0.5861  -0.2212   0.3914      
#Sex_category_F_c              -0.2708  0.0671  -4.0364  <.0001  -0.4023  -0.1393  *** 
#Sex_category_Mixed_c          -0.0693  0.1605  -0.4318  0.6659  -0.3838   0.2452      
#Data_origin_published_c        0.4258  0.1780   2.3922  0.0167   0.0769   0.7747    * 
#
#---
#Signif. codes:  0 ‘***’ 0.001 ‘**’ 0.01 ‘*’ 0.05 ‘.’ 0.1 ‘ ’ 1
#

phy.nullStp<-rma.mv(BayesDS.ordinal_es,variance,data=dat,
                     mods = ~Study_duration_z+
                       Benefit_category_Direct_c+Benefit_category_Indirect_c+
                       Dispersal_pattern_FP_c+Dispersal_pattern_MFP_c+Dispersal_pattern_MP_c+
                       Social_organization_MLS_c+Social_organization_MMG_c+Social_organization_OMG_c+
                       Study_setting_captive_c+Study_setting_provisioned_c+Study_setting_wild_c+
                       Sex_category_F_c+Sex_category_Mixed_c+Sex_category_M_c+
                       Data_origin_published_c+Data_origin_unpublished_c,
                     random=list(~1|Species/Group,~1|phylo),R=list(phylo=A))

anova.rma(phy.fullStp,phy.nullStp)
#
#        df      AIC      BIC     AICc   logLik    LRT   pval       QE 
#Full    16 104.5408 143.6232 112.5408 -36.2704               135.9265 
#Reduced 15 102.2696 139.0849 109.1268 -36.1348 0.0000 1.0000 135.9961 
#
