# Supplementary material for: Relationship between dominance hierarchy steepness and rank-relatedness of benefits in primates
Source: Behav Ecol. 2024 Aug 13;35(5):arae066. doi: 10.1093/beheco/arae066 (PMC11347755; doi:10.1093/beheco/arae066)
Supplement: arae066_suppl_Supplementary_Data [file arae066_suppl_supplementary_data.zip › Part 4 Simple models_TableS46-S47.R]

####################################################################################################
#### R scripts in Part 4 produce results presented in Table S46-S47 of Supplementary material 1 ####
####################################################################################################

rm(list=ls())
library(metafor)
library(fastDummies)

#Load the dataset
all_data = read.csv("Supplementary Raw Data.csv", header=T)

#Standardizing the predictor variable
all_data$rElo_stp_z<-as.vector(scale(all_data$rElo_stp)) 
all_data$NDS_stp_z<-as.vector(scale(all_data$NDS_stp)) 
all_data$BayesElo_stp_z<-as.vector(scale(all_data$BayesElo_stp)) 
all_data$BayesDS_stp_z<-as.vector(scale(all_data$BayesDS_stp))

#Load the primate phylogenetic tree
library(ape)
library(treeplyr)
allprimatetree <- read.nexus("consensusTree_Primates.nex",tree.names=T)
primatetree0 <- make.treedata(tree = allprimatetree,data = all_data,name_column = "Species")
primatetree1<-primatetree0$phy
primatetree <- compute.brlen(primatetree1)
A <- vcv(primatetree, corr=TRUE)
all_data$phylo <- all_data$Species


##################################################################################################
###################### Now we start running simple phylogenetic models ###########################
############### in which only the steepness variable is included for all dataset #################
############## These results are presented in Table S46 of Supplementary material 1 ##############
##################################################################################################

# 1.1 when rElo_stp_z is a predictor and rElo_es is the response variable.
phy.fullStp<-rma.mv(rElo_es,variance,data=all_data,
                    mods = ~rElo_stp_z,
                    random=list(~1|Species/Group,~1|phylo),R=list(phylo=A))
summary(phy.fullStp)
phy.nullStp<-rma.mv(rElo_es,variance,data=all_data,
                    mods = ~1,
                    random=list(~1|Species/Group,~1|phylo),R=list(phylo=A))
anova.rma(phy.fullStp,phy.nullStp)

# 1.2 when rElo_stp_z is a predictor and rElo.ordinal_es is the response variable.
phy.fullStp<-rma.mv(rElo.ordinal_es,variance,data=all_data,
                    mods = ~rElo_stp_z,
                    random=list(~1|Species/Group,~1|phylo),R=list(phylo=A))
summary(phy.fullStp)
phy.nullStp<-rma.mv(rElo.ordinal_es,variance,data=all_data,
                    mods = ~1,
                    random=list(~1|Species/Group,~1|phylo),R=list(phylo=A))
anova.rma(phy.fullStp,phy.nullStp)

# 2.1 when NDS_stp_z is a predictor and NDS_es is the response variable.
phy.fullStp<-rma.mv(NDS_es,variance,data=all_data,
                    mods = ~NDS_stp_z,
                    random=list(~1|Species/Group,~1|phylo),R=list(phylo=A))
summary(phy.fullStp)
phy.nullStp<-rma.mv(NDS_es,variance,data=all_data,
                    mods = ~1,
                    random=list(~1|Species/Group,~1|phylo),R=list(phylo=A))
anova.rma(phy.fullStp,phy.nullStp)

# 2.2 when NDS_stp_z is a predictor and NDS.ordinal_es is the response variable.
phy.fullStp<-rma.mv(NDS.ordinal_es,variance,data=all_data,
                    mods = ~NDS_stp_z,
                    random=list(~1|Species/Group,~1|phylo),R=list(phylo=A))
summary(phy.fullStp)
phy.nullStp<-rma.mv(NDS.ordinal_es,variance,data=all_data,
                    mods = ~1,
                    random=list(~1|Species/Group,~1|phylo),R=list(phylo=A))
anova.rma(phy.fullStp,phy.nullStp)

# 3.1 when BayesElo_stp_z is a predictor and BayesElo_es is the response variable.
phy.fullStp<-rma.mv(BayesElo_es,variance,data=all_data,
                    mods = ~BayesElo_stp_z,
                    random=list(~1|Species/Group,~1|phylo),R=list(phylo=A))
summary(phy.fullStp)
phy.nullStp<-rma.mv(BayesElo_es,variance,data=all_data,
                    mods = ~1,
                    random=list(~1|Species/Group,~1|phylo),R=list(phylo=A))
anova.rma(phy.fullStp,phy.nullStp)

# 3.2 when BayesElo_stp_z is a predictor and BayesElo.ordinal_es is the response variable.
phy.fullStp<-rma.mv(BayesElo.ordinal_es,variance,data=all_data,
                    mods = ~BayesElo_stp_z,
                    random=list(~1|Species/Group,~1|phylo),R=list(phylo=A))
summary(phy.fullStp)
phy.nullStp<-rma.mv(BayesElo.ordinal_es,variance,data=all_data,
                    mods = ~1,
                    random=list(~1|Species/Group,~1|phylo),R=list(phylo=A))
anova.rma(phy.fullStp,phy.nullStp)


# 4.1 when BayesDS_stp_z is a predictor and BayesDS_es is the response variable.
phy.fullStp<-rma.mv(BayesDS_es,variance,data=all_data,
                    mods = ~BayesDS_stp_z,
                    random=list(~1|Species/Group,~1|phylo),R=list(phylo=A))
summary(phy.fullStp)
phy.nullStp<-rma.mv(BayesDS_es,variance,data=all_data,
                    mods = ~1,
                    random=list(~1|Species/Group,~1|phylo),R=list(phylo=A))
anova.rma(phy.fullStp,phy.nullStp)


# 4.2 when BayesDS_stp_z is a predictor and BayesDS.ordinal_es is the response variable.
phy.fullStp<-rma.mv(BayesDS.ordinal_es,variance,data=all_data,
                    mods = ~BayesDS_stp_z,
                    random=list(~1|Species/Group,~1|phylo),R=list(phylo=A))
summary(phy.fullStp)
phy.nullStp<-rma.mv(BayesDS.ordinal_es,variance,data=all_data,
                    mods = ~1,
                    random=list(~1|Species/Group,~1|phylo),R=list(phylo=A))
anova.rma(phy.fullStp,phy.nullStp)


######################################################################################################
## Now we start running simple phylogenetic models in which only the steepness variable is included ##
############## for restricted dataset where the significance of linearity is < 0.05 ##################
############## These results are presented in Table S47 of Supplementary material 1 ##################
######################################################################################################

res_data<-subset(all_data,all_data$significance<0.05)

#Standardizing the predictor variable
res_data$rElo_stp_z<-as.vector(scale(res_data$rElo_stp)) 
res_data$NDS_stp_z<-as.vector(scale(res_data$NDS_stp)) 
res_data$BayesElo_stp_z<-as.vector(scale(res_data$BayesElo_stp)) 
res_data$BayesDS_stp_z<-as.vector(scale(res_data$BayesDS_stp))

#Reload the primate phylogenetic tree
library(ape)
library(treeplyr)
allprimatetree <- read.nexus("consensusTree_Primates.nex",tree.names=T)
primatetree0 <- make.treedata(tree = allprimatetree,data = res_data,name_column = "Species")
primatetree1<-primatetree0$phy
primatetree <- compute.brlen(primatetree1)
A <- vcv(primatetree, corr=TRUE)
res_data$phylo <- res_data$Species

# 1.1 when rElo_stp_z is a predictor and rElo_es is the response variable.
phy.fullStp<-rma.mv(rElo_es,variance,data=res_data,
                    mods = ~rElo_stp_z,
                    random=list(~1|Species/Group,~1|phylo),R=list(phylo=A))
summary(phy.fullStp)
phy.nullStp<-rma.mv(rElo_es,variance,data=res_data,
                    mods = ~1,
                    random=list(~1|Species/Group,~1|phylo),R=list(phylo=A))
anova.rma(phy.fullStp,phy.nullStp)

# 1.2 when rElo_stp_z is a predictor and rElo.ordinal_es is the response variable.
phy.fullStp<-rma.mv(rElo.ordinal_es,variance,data=res_data,
                    mods = ~rElo_stp_z,
                    random=list(~1|Species/Group,~1|phylo),R=list(phylo=A))
summary(phy.fullStp)
phy.nullStp<-rma.mv(rElo.ordinal_es,variance,data=res_data,
                    mods = ~1,
                    random=list(~1|Species/Group,~1|phylo),R=list(phylo=A))
anova.rma(phy.fullStp,phy.nullStp)

# 2.1 when NDS_stp_z is a predictor and NDS_es is the response variable.
phy.fullStp<-rma.mv(NDS_es,variance,data=res_data,
                    mods = ~NDS_stp_z,
                    random=list(~1|Species/Group,~1|phylo),R=list(phylo=A))
summary(phy.fullStp)
phy.nullStp<-rma.mv(NDS_es,variance,data=res_data,
                    mods = ~1,
                    random=list(~1|Species/Group,~1|phylo),R=list(phylo=A))
anova.rma(phy.fullStp,phy.nullStp)

# 2.2 when NDS_stp_z is a predictor and NDS.ordinal_es is the response variable.
phy.fullStp<-rma.mv(NDS.ordinal_es,variance,data=res_data,
                    mods = ~NDS_stp_z,
                    random=list(~1|Species/Group,~1|phylo),R=list(phylo=A))
summary(phy.fullStp)
phy.nullStp<-rma.mv(NDS.ordinal_es,variance,data=res_data,
                    mods = ~1,
                    random=list(~1|Species/Group,~1|phylo),R=list(phylo=A))
anova.rma(phy.fullStp,phy.nullStp)

# 3.1 when BayesElo_stp_z is a predictor and BayesElo_es is the response variable.
phy.fullStp<-rma.mv(BayesElo_es,variance,data=res_data,
                    mods = ~BayesElo_stp_z,
                    random=list(~1|Species/Group,~1|phylo),R=list(phylo=A))
summary(phy.fullStp)
phy.nullStp<-rma.mv(BayesElo_es,variance,data=res_data,
                    mods = ~1,
                    random=list(~1|Species/Group,~1|phylo),R=list(phylo=A))
anova.rma(phy.fullStp,phy.nullStp)

# 3.2 when BayesElo_stp_z is a predictor and BayesElo.ordinal_es is the response variable.
phy.fullStp<-rma.mv(BayesElo.ordinal_es,variance,data=res_data,
                    mods = ~BayesElo_stp_z,
                    random=list(~1|Species/Group,~1|phylo),R=list(phylo=A))
summary(phy.fullStp)
phy.nullStp<-rma.mv(BayesElo.ordinal_es,variance,data=res_data,
                    mods = ~1,
                    random=list(~1|Species/Group,~1|phylo),R=list(phylo=A))
anova.rma(phy.fullStp,phy.nullStp)


# 4.1 when BayesDS_stp_z is a predictor and BayesDS_es is the response variable.
phy.fullStp<-rma.mv(BayesDS_es,variance,data=res_data,
                    mods = ~BayesDS_stp_z,
                    random=list(~1|Species/Group,~1|phylo),R=list(phylo=A))
summary(phy.fullStp)
phy.nullStp<-rma.mv(BayesDS_es,variance,data=res_data,
                    mods = ~1,
                    random=list(~1|Species/Group,~1|phylo),R=list(phylo=A))
anova.rma(phy.fullStp,phy.nullStp)


# 4.2 when BayesDS_stp_z is a predictor and BayesDS.ordinal_es is the response variable.
phy.fullStp<-rma.mv(BayesDS.ordinal_es,variance,data=res_data,
                    mods = ~BayesDS_stp_z,
                    random=list(~1|Species/Group,~1|phylo),R=list(phylo=A))
summary(phy.fullStp)
phy.nullStp<-rma.mv(BayesDS.ordinal_es,variance,data=res_data,
                    mods = ~1,
                    random=list(~1|Species/Group,~1|phylo),R=list(phylo=A))
anova.rma(phy.fullStp,phy.nullStp)
