# Supplementary material for: Relationship between dominance hierarchy steepness and rank-relatedness of benefits in primates
Source: Behav Ecol. 2024 Aug 13;35(5):arae066. doi: 10.1093/beheco/arae066 (PMC11347755; doi:10.1093/beheco/arae066)
Supplement: arae066_suppl_Supplementary_Data [file arae066_suppl_supplementary_data.zip › Part 4 Simple models_TableS46-S47.txt]

####################################################################################################
#### R scripts in Part 4 produce results presented in Table S46-S47 of Supplementary material 1 ####
####################################################################################################

rm(list=ls())
library(metafor)
library(fastDummies)

#Load the dataset
all_data = read.csv("Supplementary Raw Data.csv", header=T)

#Standardizing the predictor variable
all_data$rElo_stp_z<-as.vector(scale(all_data$rElo_stp)) 
all_data$NDS_stp_z<-as.vector(scale(all_data$NDS_stp)) 
all_data$BayesElo_stp_z<-as.vector(scale(all_data$BayesElo_stp)) 
all_data$BayesDS_stp_z<-as.vector(scale(all_data$BayesDS_stp))

#Load the primate phylogenetic tree
library(ape)
library(treeplyr)
allprimatetree <- read.nexus("consensusTree_Primates.nex",tree.names=T)
primatetree0 <- make.treedata(tree = allprimatetree,data = all_data,name_column = "Species")
primatetree1<-primatetree0$phy
primatetree <- compute.brlen(primatetree1)
A <- vcv(primatetree, corr=TRUE)
all_data$phylo <- all_data$Species


##################################################################################################
###################### Now we start running simple phylogenetic models ###########################
############### in which only the steepness variable is included for all dataset #################
############## These results are presented in Table S46 of Supplementary material 1 ##############
##################################################################################################

# 1.1 when rElo_stp_z is a predictor and rElo_es is the response variable.
phy.fullStp<-rma.mv(rElo_es,variance,data=all_data,
                     mods = ~rElo_stp_z,
                     random=list(~1|Species/Group,~1|phylo),R=list(phylo=A))

summary(phy.fullStp)
#
#Multivariate Meta-Analysis Model (k = 152; method: REML)
#
#   logLik   Deviance        AIC        BIC       AICc 
#-116.4994   232.9988   242.9988   258.0520   243.4155   
#
#Variance Components:
#
#            estim    sqrt  nlvls  fixed         factor    R 
#sigma^2.1  0.0646  0.2541     28     no        Species   no 
#sigma^2.2  0.0148  0.1217     63     no  Species/Group   no 
#sigma^2.3  0.0752  0.2742     28     no          phylo  yes 
#
#Test for Residual Heterogeneity:
#QE(df = 150) = 340.4971, p-val < .0001
#
#Test of Moderators (coefficient 2):
#QM(df = 1) = 0.6896, p-val = 0.4063
#
#Model Results:
#
#            estimate      se    zval    pval    ci.lb   ci.ub 
#intrcpt       0.6185  0.1715  3.6056  0.0003   0.2823  0.9547  *** 
#rElo_stp_z    0.0317  0.0382  0.8304  0.4063  -0.0431  0.1065      
#
#---
#Signif. codes:  0 ‘***’ 0.001 ‘**’ 0.01 ‘*’ 0.05 ‘.’ 0.1 ‘ ’ 1

phy.nullStp<-rma.mv(rElo_es,variance,data=all_data,
                     mods = ~1,
                     random=list(~1|Species/Group,~1|phylo),R=list(phylo=A))

anova.rma(phy.fullStp,phy.nullStp)
#
#        df      AIC      BIC     AICc    logLik    LRT   pval       QE 
#Full     5 242.9988 258.0520 243.4155 -116.4994               340.4971 
#Reduced  4 241.9941 254.0632 242.2681 -116.9970 0.9953 0.3185 344.8221 
#
 

# 1.2 when rElo_stp_z is a predictor and rElo.ordinal_es is the response variable.
phy.fullStp<-rma.mv(rElo.ordinal_es,variance,data=all_data,
                     mods = ~rElo_stp_z,
                     random=list(~1|Species/Group,~1|phylo),R=list(phylo=A))

summary(phy.fullStp)
#
#Multivariate Meta-Analysis Model (k = 152; method: REML)
#
#   logLik   Deviance        AIC        BIC       AICc 
#-117.3965   234.7931   244.7931   259.8462   245.2097   
#
#Variance Components:
#
#            estim    sqrt  nlvls  fixed         factor    R 
#sigma^2.1  0.0591  0.2430     28     no        Species   no 
#sigma^2.2  0.0131  0.1146     63     no  Species/Group   no 
#sigma^2.3  0.0770  0.2775     28     no          phylo  yes 
#
#Test for Residual Heterogeneity:
#QE(df = 150) = 339.7114, p-val < .0001
#
#Test of Moderators (coefficient 2):
#QM(df = 1) = 0.3372, p-val = 0.5615
#
#Model Results:
#
#            estimate      se    zval    pval    ci.lb   ci.ub 
#intrcpt       0.6278  0.1721  3.6478  0.0003   0.2905  0.9651  *** 
#rElo_stp_z    0.0220  0.0379  0.5807  0.5615  -0.0522  0.0962      
#
#---
#Signif. codes:  0 ‘***’ 0.001 ‘**’ 0.01 ‘*’ 0.05 ‘.’ 0.1 ‘ ’ 1

phy.nullStp<-rma.mv(rElo.ordinal_es,variance,data=all_data,
                     mods = ~1,
                     random=list(~1|Species/Group,~1|phylo),R=list(phylo=A))

anova.rma(phy.fullStp,phy.nullStp)
#
#        df      AIC      BIC     AICc    logLik    LRT   pval       QE 
#Full     5 244.7931 259.8462 245.2097 -117.3965               339.7114 
#Reduced  4 243.4279 255.4970 243.7018 -117.7139 0.6348 0.4256 342.6319 
#

# 2.1 when NDS_stp_z is a predictor and NDS_es is the response variable.
phy.fullStp<-rma.mv(NDS_es,variance,data=all_data,
                     mods = ~NDS_stp_z,
                     random=list(~1|Species/Group,~1|phylo),R=list(phylo=A))

summary(phy.fullStp)
#
#Multivariate Meta-Analysis Model (k = 152; method: REML)
#
#   logLik   Deviance        AIC        BIC       AICc 
#-115.2539   230.5079   240.5079   255.5611   240.9246   
#
#Variance Components:
#
#            estim    sqrt  nlvls  fixed         factor    R 
#sigma^2.1  0.0576  0.2400     28     no        Species   no 
#sigma^2.2  0.0191  0.1382     63     no  Species/Group   no 
#sigma^2.3  0.0658  0.2566     28     no          phylo  yes 
#
#Test for Residual Heterogeneity:
#QE(df = 150) = 330.8584, p-val < .0001
#
#Test of Moderators (coefficient 2):
#QM(df = 1) = 1.1660, p-val = 0.2802
#
#Model Results:
#
#           estimate      se    zval    pval    ci.lb   ci.ub 
#intrcpt      0.6252  0.1628  3.8415  0.0001   0.3062  0.9442  *** 
#NDS_stp_z    0.0384  0.0356  1.0798  0.2802  -0.0313  0.1082      
#
#---
#Signif. codes:  0 ‘***’ 0.001 ‘**’ 0.01 ‘*’ 0.05 ‘.’ 0.1 ‘ ’ 1

phy.nullStp<-rma.mv(NDS_es,variance,data=all_data,
                     mods = ~1,
                     random=list(~1|Species/Group,~1|phylo),R=list(phylo=A))

anova.rma(phy.fullStp,phy.nullStp)
#
#        df      AIC      BIC     AICc    logLik    LRT   pval       QE 
#Full     5 240.5079 255.5611 240.9246 -115.2539               330.8584 
#Reduced  4 239.7126 251.7817 239.9865 -115.8563 1.2047 0.2724 344.4481 
#

# 2.2 when NDS_stp_z is a predictor and NDS.ordinal_es is the response variable.
phy.fullStp<-rma.mv(NDS.ordinal_es,variance,data=all_data,
                     mods = ~NDS_stp_z,
                     random=list(~1|Species/Group,~1|phylo),R=list(phylo=A))
summary(phy.fullStp)
#
#Multivariate Meta-Analysis Model (k = 153; method: REML)
#
#   logLik   Deviance        AIC        BIC       AICc 
#-120.8142   241.6284   251.6284   266.7148   252.0422   
#
#Variance Components:
#
#            estim    sqrt  nlvls  fixed         factor    R 
#sigma^2.1  0.0505  0.2248     28     no        Species   no 
#sigma^2.2  0.0223  0.1494     64     no  Species/Group   no 
#sigma^2.3  0.0670  0.2589     28     no          phylo  yes 
#
#Test for Residual Heterogeneity:
#QE(df = 151) = 343.4296, p-val < .0001
#
#Test of Moderators (coefficient 2):
#QM(df = 1) = 1.8364, p-val = 0.1754
#
#Model Results:
#
#           estimate      se    zval    pval    ci.lb   ci.ub 
#intrcpt      0.6141  0.1630  3.7671  0.0002   0.2946  0.9335  *** 
#NDS_stp_z    0.0482  0.0356  1.3551  0.1754  -0.0215  0.1180      
#
#---
#Signif. codes:  0 ‘***’ 0.001 ‘**’ 0.01 ‘*’ 0.05 ‘.’ 0.1 ‘ ’ 1

phy.nullStp<-rma.mv(NDS.ordinal_es,variance,data=all_data,
                     mods = ~1,
                     random=list(~1|Species/Group,~1|phylo),R=list(phylo=A))
anova.rma(phy.fullStp,phy.nullStp)
#
#        df      AIC      BIC     AICc    logLik    LRT   pval       QE 
#Full     5 251.6284 266.7148 252.0422 -120.8142               343.4296 
#Reduced  4 251.5330 263.6285 251.8051 -121.7665 1.9046 0.1676 358.4069 
#

# 3.1 when BayesElo_stp_z is a predictor and BayesElo_es is the response variable.
phy.fullStp<-rma.mv(BayesElo_es,variance,data=all_data,
                     mods = ~BayesElo_stp_z,
                     random=list(~1|Species/Group,~1|phylo),R=list(phylo=A))

summary(phy.fullStp)
#
#Multivariate Meta-Analysis Model (k = 152; method: REML)
#
#   logLik   Deviance        AIC        BIC       AICc 
#-117.0452   234.0903   244.0903   259.1435   244.5070   
#
#Variance Components:
#
#            estim    sqrt  nlvls  fixed         factor    R 
#sigma^2.1  0.0646  0.2542     28     no        Species   no 
#sigma^2.2  0.0169  0.1302     63     no  Species/Group   no 
#sigma^2.3  0.0793  0.2817     28     no          phylo  yes 
#
#Test for Residual Heterogeneity:
#QE(df = 150) = 350.2395, p-val < .0001
#
#Test of Moderators (coefficient 2):
#QM(df = 1) = 0.0492, p-val = 0.8245
#
#Model Results:
#
#                estimate      se     zval    pval    ci.lb   ci.ub 
#intrcpt           0.6447  0.1752   3.6793  0.0002   0.3012  0.9881  *** 
#BayesElo_stp_z   -0.0083  0.0375  -0.2218  0.8245  -0.0818  0.0651      
#
#---
#Signif. codes:  0 ‘***’ 0.001 ‘**’ 0.01 ‘*’ 0.05 ‘.’ 0.1 ‘ ’ 1

phy.nullStp<-rma.mv(BayesElo_es,variance,data=all_data,
                     mods = ~1,
                     random=list(~1|Species/Group,~1|phylo),R=list(phylo=A))

anova.rma(phy.fullStp,phy.nullStp)
#
#        df      AIC      BIC     AICc    logLik    LRT   pval       QE 
#Full     5 244.0903 259.1435 244.5070 -117.0452               350.2395 
#Reduced  4 242.4184 254.4875 242.6924 -117.2092 0.3281 0.5668 350.2879 
#

# 3.2 when BayesElo_stp_z is a predictor and BayesElo.ordinal_es is the response variable.
phy.fullStp<-rma.mv(BayesElo.ordinal_es,variance,data=all_data,
                     mods = ~BayesElo_stp_z,
                     random=list(~1|Species/Group,~1|phylo),R=list(phylo=A))

summary(phy.fullStp)
#
#Multivariate Meta-Analysis Model (k = 152; method: REML)
#
#   logLik   Deviance        AIC        BIC       AICc 
#-116.6844   233.3687   243.3687   258.4219   243.7854   
#
#Variance Components:
#
#            estim    sqrt  nlvls  fixed         factor    R 
#sigma^2.1  0.0623  0.2496     28     no        Species   no 
#sigma^2.2  0.0166  0.1289     63     no  Species/Group   no 
#sigma^2.3  0.0740  0.2720     28     no          phylo  yes 
#
#Test for Residual Heterogeneity:
#QE(df = 150) = 342.1740, p-val < .0001
#
#Test of Moderators (coefficient 2):
#QM(df = 1) = 0.1054, p-val = 0.7454
#
#Model Results:
#
#                estimate      se     zval    pval    ci.lb   ci.ub 
#intrcpt           0.6204  0.1704   3.6408  0.0003   0.2864  0.9544  *** 
#BayesElo_stp_z   -0.0121  0.0374  -0.3247  0.7454  -0.0854  0.0611      
#
#---
#Signif. codes:  0 ‘***’ 0.001 ‘**’ 0.01 ‘*’ 0.05 ‘.’ 0.1 ‘ ’ 1

phy.nullStp<-rma.mv(BayesElo.ordinal_es,variance,data=all_data,
                     mods = ~1,
                     random=list(~1|Species/Group,~1|phylo),R=list(phylo=A))

anova.rma(phy.fullStp,phy.nullStp)
#
#        df      AIC      BIC     AICc    logLik    LRT   pval       QE 
#Full     5 243.3687 258.4219 243.7854 -116.6844               342.1740 
#Reduced  4 241.7447 253.8138 242.0187 -116.8723 0.3759 0.5398 342.2244 
#


# 4.1 when BayesDS_stp_z is a predictor and BayesDS_es is the response variable.
phy.fullStp<-rma.mv(BayesDS_es,variance,data=all_data,
                     mods = ~BayesDS_stp_z,
                     random=list(~1|Species/Group,~1|phylo),R=list(phylo=A))

summary(phy.fullStp)
#
#Multivariate Meta-Analysis Model (k = 152; method: REML)
#
#   logLik   Deviance        AIC        BIC       AICc 
#-115.9350   231.8700   241.8700   256.9232   242.2867   
#
#Variance Components:
#
#            estim    sqrt  nlvls  fixed         factor    R 
#sigma^2.1  0.0534  0.2311     28     no        Species   no 
#sigma^2.2  0.0199  0.1411     63     no  Species/Group   no 
#sigma^2.3  0.0757  0.2752     28     no          phylo  yes 
#
#Test for Residual Heterogeneity:
#QE(df = 150) = 330.2384, p-val < .0001
#
#Test of Moderators (coefficient 2):
#QM(df = 1) = 0.8354, p-val = 0.3607
#
#Model Results:
#
#               estimate      se    zval    pval    ci.lb   ci.ub 
#intrcpt          0.6311  0.1708  3.6944  0.0002   0.2963  0.9659  *** 
#BayesDS_stp_z    0.0318  0.0348  0.9140  0.3607  -0.0364  0.1001      
#
#---
#Signif. codes:  0 ‘***’ 0.001 ‘**’ 0.01 ‘*’ 0.05 ‘.’ 0.1 ‘ ’ 1

phy.nullStp<-rma.mv(BayesDS_es,variance,data=all_data,
                     mods = ~1,
                     random=list(~1|Species/Group,~1|phylo),R=list(phylo=A))

anova.rma(phy.fullStp,phy.nullStp)
#
#        df      AIC      BIC     AICc    logLik    LRT   pval       QE 
#Full     5 241.8700 256.9232 242.2867 -115.9350               330.2384 
#Reduced  4 240.7410 252.8101 241.0150 -116.3705 0.8710 0.3507 346.8114 
#

# 4.2 when BayesDS_stp_z is a predictor and BayesDS.ordinal_es is the response variable.
phy.fullStp<-rma.mv(BayesDS.ordinal_es,variance,data=all_data,
                     mods = ~BayesDS_stp_z,
                     random=list(~1|Species/Group,~1|phylo),R=list(phylo=A))

summary(phy.fullStp)
#
#Multivariate Meta-Analysis Model (k = 152; method: REML)
#
#   logLik   Deviance        AIC        BIC       AICc 
#-117.4305   234.8609   244.8609   259.9141   245.2776   
#
#Variance Components:
#
#            estim    sqrt  nlvls  fixed         factor    R 
#sigma^2.1  0.0447  0.2113     28     no        Species   no 
#sigma^2.2  0.0167  0.1294     63     no  Species/Group   no 
#sigma^2.3  0.0870  0.2949     28     no          phylo  yes 
#
#Test for Residual Heterogeneity:
#QE(df = 150) = 328.6911, p-val < .0001
#
#Test of Moderators (coefficient 2):
#QM(df = 1) = 0.6805, p-val = 0.4094
#
#Model Results:
#
#               estimate      se    zval    pval    ci.lb   ci.ub 
#intrcpt          0.6174  0.1784  3.4605  0.0005   0.2677  0.9670  *** 
#BayesDS_stp_z    0.0281  0.0341  0.8249  0.4094  -0.0387  0.0949      
#
#---
#Signif. codes:  0 ‘***’ 0.001 ‘**’ 0.01 ‘*’ 0.05 ‘.’ 0.1 ‘ ’ 1

phy.nullStp<-rma.mv(BayesDS.ordinal_es,variance,data=all_data,
                     mods = ~1,
                     random=list(~1|Species/Group,~1|phylo),R=list(phylo=A))

anova.rma(phy.fullStp,phy.nullStp)
#
#        df      AIC      BIC     AICc    logLik    LRT   pval       QE 
#Full     5 244.8609 259.9141 245.2776 -117.4305               328.6911 
#Reduced  4 243.5537 255.6228 243.8276 -117.7768 0.6927 0.4052 343.9901 
#


######################################################################################################
## Now we start running simple phylogenetic models in which only the steepness variable is included ##
############## for restricted dataset where the significance of linearity is < 0.05 ##################
############## These results are presented in Table S47 of Supplementary material 1 ##################
######################################################################################################

res_data<-subset(all_data,all_data$significance<0.05)

#Standardizing the predictor variable
res_data$rElo_stp_z<-as.vector(scale(res_data$rElo_stp)) 
res_data$NDS_stp_z<-as.vector(scale(res_data$NDS_stp)) 
res_data$BayesElo_stp_z<-as.vector(scale(res_data$BayesElo_stp)) 
res_data$BayesDS_stp_z<-as.vector(scale(res_data$BayesDS_stp))

#Reload the primate phylogenetic tree
library(ape)
library(treeplyr)
allprimatetree <- read.nexus("consensusTree_Primates.nex",tree.names=T)
primatetree0 <- make.treedata(tree = allprimatetree,data = res_data,name_column = "Species")
primatetree1<-primatetree0$phy
primatetree <- compute.brlen(primatetree1)
A <- vcv(primatetree, corr=TRUE)
res_data$phylo <- res_data$Species

# 1.1 when rElo_stp_z is a predictor and rElo_es is the response variable.
phy.fullStp<-rma.mv(rElo_es,variance,data=res_data,
                     mods = ~rElo_stp_z,
                     random=list(~1|Species/Group,~1|phylo),R=list(phylo=A))

summary(phy.fullStp)
#
#Multivariate Meta-Analysis Model (k = 98; method: REML)
#
#  logLik  Deviance       AIC       BIC      AICc 
#-54.5621  109.1242  119.1242  131.9459  119.7909   
#
#Variance Components:
#
#            estim    sqrt  nlvls  fixed         factor    R 
#sigma^2.1  0.0157  0.1252     21     no        Species   no 
#sigma^2.2  0.0128  0.1129     46     no  Species/Group   no 
#sigma^2.3  0.1475  0.3840     21     no          phylo  yes 
#
#Test for Residual Heterogeneity:
#QE(df = 96) = 228.7750, p-val < .0001
#
#Test of Moderators (coefficient 2):
#QM(df = 1) = 0.6420, p-val = 0.4230
#
#Model Results:
#
#            estimate      se    zval    pval    ci.lb   ci.ub 
#intrcpt       0.5620  0.2253  2.4948  0.0126   0.1205  1.0036  * 
#rElo_stp_z    0.0316  0.0395  0.8013  0.4230  -0.0458  0.1090    
#
#---
#Signif. codes:  0 ‘***’ 0.001 ‘**’ 0.01 ‘*’ 0.05 ‘.’ 0.1 ‘ ’ 1

phy.nullStp<-rma.mv(rElo_es,variance,data=res_data,
                     mods = ~1,
                     random=list(~1|Species/Group,~1|phylo),R=list(phylo=A))

anova.rma(phy.fullStp,phy.nullStp)
#
#        df      AIC      BIC     AICc   logLik    LRT   pval       QE 
#Full     5 119.1242 131.9459 119.7909 -54.5621               228.7750 
#Reduced  4 117.6727 127.9715 118.1075 -54.8363 0.5485 0.4589 231.4323 
#

# 1.2 when rElo_stp_z is a predictor and rElo.ordinal_es is the response variable.
phy.fullStp<-rma.mv(rElo.ordinal_es,variance,data=res_data,
                     mods = ~rElo_stp_z,
                     random=list(~1|Species/Group,~1|phylo),R=list(phylo=A))

summary(phy.fullStp)
#
#Multivariate Meta-Analysis Model (k = 98; method: REML)
#
#  logLik  Deviance       AIC       BIC      AICc 
#-55.5885  111.1770  121.1770  133.9987  121.8436   
#
#Variance Components:
#
#            estim    sqrt  nlvls  fixed         factor    R 
#sigma^2.1  0.0127  0.1125     21     no        Species   no 
#sigma^2.2  0.0120  0.1096     46     no  Species/Group   no 
#sigma^2.3  0.1465  0.3828     21     no          phylo  yes 
#
#Test for Residual Heterogeneity:
#QE(df = 96) = 230.0308, p-val < .0001
#
#Test of Moderators (coefficient 2):
#QM(df = 1) = 0.2881, p-val = 0.5915
#
#Model Results:
#
#            estimate      se    zval    pval    ci.lb   ci.ub 
#intrcpt       0.5687  0.2241  2.5373  0.0112   0.1294  1.0080  * 
#rElo_stp_z    0.0211  0.0393  0.5367  0.5915  -0.0560  0.0981    
#
#---
#Signif. codes:  0 ‘***’ 0.001 ‘**’ 0.01 ‘*’ 0.05 ‘.’ 0.1 ‘ ’ 1

phy.nullStp<-rma.mv(rElo.ordinal_es,variance,data=res_data,
                     mods = ~1,
                     random=list(~1|Species/Group,~1|phylo),R=list(phylo=A))
 
anova.rma(phy.fullStp,phy.nullStp)
#
#        df      AIC      BIC     AICc   logLik    LRT   pval       QE 
#Full     5 121.1770 133.9987 121.8436 -55.5885               230.0308 
#Reduced  4 119.3833 129.6821 119.8181 -55.6917 0.2063 0.6497 231.7032 
#

# 2.1 when NDS_stp_z is a predictor and NDS_es is the response variable.
phy.fullStp<-rma.mv(NDS_es,variance,data=res_data,
                     mods = ~NDS_stp_z,
                     random=list(~1|Species/Group,~1|phylo),R=list(phylo=A))

summary(phy.fullStp)
#
#Multivariate Meta-Analysis Model (k = 98; method: REML)
#
#  logLik  Deviance       AIC       BIC      AICc 
#-55.7302  111.4603  121.4603  134.2820  122.1270   
#
#Variance Components:
#
#            estim    sqrt  nlvls  fixed         factor    R 
#sigma^2.1  0.0000  0.0000     21     no        Species   no 
#sigma^2.2  0.0247  0.1571     46     no  Species/Group   no 
#sigma^2.3  0.1191  0.3450     21     no          phylo  yes 
#
#Test for Residual Heterogeneity:
#QE(df = 96) = 224.4978, p-val < .0001
#
#Test of Moderators (coefficient 2):
#QM(df = 1) = 3.7955, p-val = 0.0514
#
#Model Results:
#
#           estimate      se    zval    pval    ci.lb   ci.ub 
#intrcpt      0.5476  0.2049  2.6732  0.0075   0.1461  0.9491  ** 
#NDS_stp_z    0.0715  0.0367  1.9482  0.0514  -0.0004  0.1435   . 
#
#---
#Signif. codes:  0 ‘***’ 0.001 ‘**’ 0.01 ‘*’ 0.05 ‘.’ 0.1 ‘ ’ 1

phy.nullStp<-rma.mv(NDS_es,variance,data=res_data,
                     mods = ~1,
                     random=list(~1|Species/Group,~1|phylo),R=list(phylo=A))
 
anova.rma(phy.fullStp,phy.nullStp)
#
#        df      AIC      BIC     AICc   logLik    LRT   pval       QE 
#Full     5 121.4603 134.2820 122.1270 -55.7302               224.4978 
#Reduced  4 122.1840 132.4829 122.6188 -57.0920 2.7237 0.0989 234.6051 
#


# 2.2 when NDS_stp_z is a predictor and NDS.ordinal_es is the response variable.
phy.fullStp<-rma.mv(NDS.ordinal_es,variance,data=res_data,
                     mods = ~NDS_stp_z,
                     random=list(~1|Species/Group,~1|phylo),R=list(phylo=A))
summary(phy.fullStp)
#
#Multivariate Meta-Analysis Model (k = 99; method: REML)
#
#  logLik  Deviance       AIC       BIC      AICc 
#-60.4835  120.9670  130.9670  143.8405  131.6263   
#
#Variance Components:
#
#            estim    sqrt  nlvls  fixed         factor    R 
#sigma^2.1  0.0000  0.0000     21     no        Species   no 
#sigma^2.2  0.0225  0.1500     47     no  Species/Group   no 
#sigma^2.3  0.1514  0.3891     21     no          phylo  yes 
#
#Test for Residual Heterogeneity:
#QE(df = 97) = 241.9653, p-val < .0001
#
#Test of Moderators (coefficient 2):
#QM(df = 1) = 3.6340, p-val = 0.0566
#
#Model Results:
#
#           estimate      se    zval    pval    ci.lb   ci.ub 
#intrcpt      0.5400  0.2266  2.3837  0.0171   0.0960  0.9841  * 
#NDS_stp_z    0.0694  0.0364  1.9063  0.0566  -0.0020  0.1407  . 
#
#---
#Signif. codes:  0 ‘***’ 0.001 ‘**’ 0.01 ‘*’ 0.05 ‘.’ 0.1 ‘ ’ 1

phy.nullStp<-rma.mv(NDS.ordinal_es,variance,data=res_data,
                     mods = ~1,
                     random=list(~1|Species/Group,~1|phylo),R=list(phylo=A))
anova.rma(phy.fullStp,phy.nullStp)
#
#        df      AIC      BIC     AICc   logLik    LRT   pval       QE 
#Full     5 130.9670 143.8405 131.6263 -60.4835               241.9653 
#Reduced  4 131.8670 142.2069 132.2971 -61.9335 2.9000 0.0886 252.9147 
#


# 3.1 when BayesElo_stp_z is a predictor and BayesElo_es is the response variable.
phy.fullStp<-rma.mv(BayesElo_es,variance,data=res_data,
                     mods = ~BayesElo_stp_z,
                     random=list(~1|Species/Group,~1|phylo),R=list(phylo=A))

summary(phy.fullStp)
#
#Multivariate Meta-Analysis Model (k = 98; method: REML)
#
#  logLik  Deviance       AIC       BIC      AICc 
#-54.7484  109.4967  119.4967  132.3185  120.1634   
#
#Variance Components:
#
#            estim    sqrt  nlvls  fixed         factor    R 
#sigma^2.1  0.0127  0.1128     21     no        Species   no 
#sigma^2.2  0.0162  0.1272     46     no  Species/Group   no 
#sigma^2.3  0.1441  0.3796     21     no          phylo  yes 
#
#Test for Residual Heterogeneity:
#QE(df = 96) = 233.5643, p-val < .0001
#
#Test of Moderators (coefficient 2):
#QM(df = 1) = 0.2363, p-val = 0.6269
#
#Model Results:
#
#                estimate      se    zval    pval    ci.lb   ci.ub 
#intrcpt           0.5872  0.2232  2.6313  0.0085   0.1498  1.0246  ** 
#BayesElo_stp_z    0.0176  0.0362  0.4861  0.6269  -0.0534  0.0887     
#
#---
#Signif. codes:  0 ‘***’ 0.001 ‘**’ 0.01 ‘*’ 0.05 ‘.’ 0.1 ‘ ’ 1

phy.nullStp<-rma.mv(BayesElo_es,variance,data=res_data,
                     mods = ~1,
                     random=list(~1|Species/Group,~1|phylo),R=list(phylo=A))
 
anova.rma(phy.fullStp,phy.nullStp)
#
#        df      AIC      BIC     AICc   logLik    LRT   pval       QE 
#Full     5 119.4967 132.3185 120.1634 -54.7484               233.5643 
#Reduced  4 117.4872 127.7861 117.9220 -54.7436 0.0000 1.0000 234.0090 
#


# 3.2 when BayesElo_stp_z is a predictor and BayesElo.ordinal_es is the response variable.
phy.fullStp<-rma.mv(BayesElo.ordinal_es,variance,data=res_data,
                     mods = ~BayesElo_stp_z,
                     random=list(~1|Species/Group,~1|phylo),R=list(phylo=A))
 
summary(phy.fullStp)
#
#Multivariate Meta-Analysis Model (k = 98; method: REML)
#
#  logLik  Deviance       AIC       BIC      AICc 
#-55.6030  111.2060  121.2060  134.0277  121.8727   
#
#Variance Components:
#
#            estim    sqrt  nlvls  fixed         factor    R 
#sigma^2.1  0.0166  0.1290     21     no        Species   no 
#sigma^2.2  0.0130  0.1141     46     no  Species/Group   no 
#sigma^2.3  0.1402  0.3745     21     no          phylo  yes 
#
#Test for Residual Heterogeneity:
#QE(df = 96) = 231.6666, p-val < .0001
#
#Test of Moderators (coefficient 2):
#QM(df = 1) = 0.0677, p-val = 0.7947
#
#Model Results:
#
#                estimate      se    zval    pval    ci.lb   ci.ub 
#intrcpt           0.5644  0.2208  2.5556  0.0106   0.1315  0.9972  * 
#BayesElo_stp_z    0.0093  0.0359  0.2602  0.7947  -0.0610  0.0797    
#
#---
#Signif. codes:  0 ‘***’ 0.001 ‘**’ 0.01 ‘*’ 0.05 ‘.’ 0.1 ‘ ’ 1

phy.nullStp<-rma.mv(BayesElo.ordinal_es,variance,data=res_data,
                     mods = ~1,
                     random=list(~1|Species/Group,~1|phylo),R=list(phylo=A))

anova.rma(phy.fullStp,phy.nullStp)
#
#        df      AIC      BIC     AICc   logLik    LRT   pval       QE 
#Full     5 121.2060 134.0277 121.8727 -55.6030               231.6666 
#Reduced  4 119.0237 129.3225 119.4584 -55.5118 0.0000 1.0000 231.9219 
#

# 4.1 when BayesDS_stp_z is a predictor and BayesDS_es is the response variable.
phy.fullStp<-rma.mv(BayesDS_es,variance,data=res_data,
                     mods = ~BayesDS_stp_z,
                     random=list(~1|Species/Group,~1|phylo),R=list(phylo=A))
 
summary(phy.fullStp)
#
#Multivariate Meta-Analysis Model (k = 98; method: REML)
#
#  logLik  Deviance       AIC       BIC      AICc 
#-54.3824  108.7647  118.7647  131.5865  119.4314   
#
#Variance Components:
#
#            estim    sqrt  nlvls  fixed         factor    R 
#sigma^2.1  0.0000  0.0000     21     no        Species   no 
#sigma^2.2  0.0225  0.1500     46     no  Species/Group   no 
#sigma^2.3  0.1310  0.3620     21     no          phylo  yes 
#
#Test for Residual Heterogeneity:
#QE(df = 96) = 221.0877, p-val < .0001
#
#Test of Moderators (coefficient 2):
#QM(df = 1) = 2.3401, p-val = 0.1261
#
#Model Results:
#
#               estimate      se    zval    pval    ci.lb   ci.ub 
#intrcpt          0.5547  0.2130  2.6036  0.0092   0.1371  0.9722  ** 
#BayesDS_stp_z    0.0562  0.0368  1.5297  0.1261  -0.0158  0.1283     
#
#---
#Signif. codes:  0 ‘***’ 0.001 ‘**’ 0.01 ‘*’ 0.05 ‘.’ 0.1 ‘ ’ 1

phy.nullStp<-rma.mv(BayesDS_es,variance,data=res_data,
                     mods = ~1,
                     random=list(~1|Species/Group,~1|phylo),R=list(phylo=A))

anova.rma(phy.fullStp,phy.nullStp)
#
#        df      AIC      BIC     AICc   logLik    LRT   pval       QE 
#Full     5 118.7647 131.5865 119.4314 -54.3824               221.0877 
#Reduced  4 118.1536 128.4524 118.5883 -55.0768 1.3888 0.2386 231.4065 
#


# 4.2 when BayesDS_stp_z is a predictor and BayesDS.ordinal_es is the response variable.
phy.fullStp<-rma.mv(BayesDS.ordinal_es,variance,data=res_data,
                     mods = ~BayesDS_stp_z,
                     random=list(~1|Species/Group,~1|phylo),R=list(phylo=A))

summary(phy.fullStp)
#
#Multivariate Meta-Analysis Model (k = 98; method: REML)
#
#  logLik  Deviance       AIC       BIC      AICc 
#-57.7039  115.4077  125.4077  138.2295  126.0744   
#
#Variance Components:
#
#            estim    sqrt  nlvls  fixed         factor    R 
#sigma^2.1  0.0056  0.0749     21     no        Species   no 
#sigma^2.2  0.0124  0.1113     46     no  Species/Group   no 
#sigma^2.3  0.1582  0.3978     21     no          phylo  yes 
#
#Test for Residual Heterogeneity:
#QE(df = 96) = 231.1358, p-val < .0001
#
#Test of Moderators (coefficient 2):
#QM(df = 1) = 1.1886, p-val = 0.2756
#
#Model Results:
#
#               estimate      se    zval    pval    ci.lb   ci.ub 
#intrcpt          0.5503  0.2307  2.3850  0.0171   0.0981  1.0025  * 
#BayesDS_stp_z    0.0384  0.0353  1.0902  0.2756  -0.0307  0.1076    
#
#---
#Signif. codes:  0 ‘***’ 0.001 ‘**’ 0.01 ‘*’ 0.05 ‘.’ 0.1 ‘ ’ 1

phy.nullStp<-rma.mv(BayesDS.ordinal_es,variance,data=res_data,
                     mods = ~1,
                     random=list(~1|Species/Group,~1|phylo),R=list(phylo=A))

anova.rma(phy.fullStp,phy.nullStp)
#
#        df      AIC      BIC     AICc   logLik    LRT   pval       QE 
#Full     5 125.4077 138.2295 126.0744 -57.7039               231.1358 
#Reduced  4 123.8503 134.1492 124.2851 -57.9252 0.4426 0.5059 240.6274
#
