# Supplementary material for: Relationship between dominance hierarchy steepness and rank-relatedness of benefits in primates
Source: Behav Ecol. 2024 Aug 13;35(5):arae066. doi: 10.1093/beheco/arae066 (PMC11347755; doi:10.1093/beheco/arae066)
Supplement: arae066_suppl_Supplementary_Data [file arae066_suppl_supplementary_data.zip › Part 5 Unpublished and published datasets_TableS48-S63.txt]

####################################################################################################
################### R scripts in Part 5 produce results presented in Table S48-S63 #################
####################################### of Supplementary material  #################################
####################################################################################################

rm(list=ls())
library(metafor)
library(fastDummies)

#Load the dataset
data = read.csv("Supplementary Raw Data.csv", header=T)

##################################################################################################
############################## For published data ################################################
######### These results are presented in Table S48-S55 of Supplementary material 1 ###############
##################################################################################################
pub_data<-subset(data,data$Data_origin=="published")  

#Standardizing each independent variable
dat<-dummy_cols(pub_data,select_columns = c("Dispersal_pattern",
                                         "Social_organization",
                                         "Benefit_category",
                                         "Study_setting",
                                         "Sex_category"))

dat$Dispersal_pattern_FP=as.numeric(dat$Dispersal_pattern_FP)
dat$Dispersal_pattern_FP_c=dat$Dispersal_pattern_FP-mean(dat$Dispersal_pattern_FP)

dat$Dispersal_pattern_MFP=as.numeric(dat$Dispersal_pattern_MFP)
dat$Dispersal_pattern_MFP_c=dat$Dispersal_pattern_MFP-mean(dat$Dispersal_pattern_MFP)

dat$Dispersal_pattern_MP=as.numeric(dat$Dispersal_pattern_MP)
dat$Dispersal_pattern_MP_c=dat$Dispersal_pattern_MP-mean(dat$Dispersal_pattern_MP)

dat$Social_organization_MLS=as.numeric(dat$Social_organization_MLS)
dat$Social_organization_MLS_c=dat$Social_organization_MLS-mean(dat$Social_organization_MLS)

dat$Social_organization_MMG=as.numeric(dat$Social_organization_MMG)
dat$Social_organization_MMG_c=dat$Social_organization_MMG-mean(dat$Social_organization_MMG)

dat$Social_organization_OMG=as.numeric(dat$Social_organization_OMG)
dat$Social_organization_OMG_c=dat$Social_organization_OMG-mean(dat$Social_organization_OMG)

dat$Benefit_category_Direct=as.numeric(dat$Benefit_category_Direct)
dat$Benefit_category_Direct_c=dat$Benefit_category_Direct-mean(dat$Benefit_category_Direct)

dat$Benefit_category_Indirect=as.numeric(dat$Benefit_category_Indirect)
dat$Benefit_category_Indirect_c=dat$Benefit_category_Indirect-mean(dat$Benefit_category_Indirect)

dat$Study_setting_captive=as.numeric(dat$Study_setting_captive)
dat$Study_setting_captive_c=dat$Study_setting_captive-mean(dat$Study_setting_captive)

dat$Study_setting_provisioned=as.numeric(dat$Study_setting_provisioned)
dat$Study_setting_provisioned_c=dat$Study_setting_provisioned-mean(dat$Study_setting_provisioned)

dat$Study_setting_wild=as.numeric(dat$Study_setting_wild)
dat$Study_setting_wild_c=dat$Study_setting_wild-mean(dat$Study_setting_wild)

dat$Sex_category_F=as.numeric(dat$Sex_category_F)
dat$Sex_category_F_c=dat$Sex_category_F-mean(dat$Sex_category_F)

dat$Sex_category_M=as.numeric(dat$Sex_category_M)
dat$Sex_category_M_c=dat$Sex_category_M-mean(dat$Sex_category_M)

dat$Sex_category_Mixed=as.numeric(dat$Sex_category_Mixed)
dat$Sex_category_Mixed_c=dat$Sex_category_Mixed-mean(dat$Sex_category_Mixed)

dat$Study_duration_z<-as.vector(scale(dat$Study_duration))
dat$rElo_stp_z<-as.vector(scale(dat$rElo_stp)) 
dat$NDS_stp_z<-as.vector(scale(dat$NDS_stp)) 
dat$BayesElo_stp_z<-as.vector(scale(dat$BayesElo_stp)) 
dat$BayesDS_stp_z<-as.vector(scale(dat$BayesDS_stp))

#Load the primate phylogenetic tree
library(ape)
library(treeplyr)
allprimatetree <- read.nexus("consensusTree_Primates.nex",tree.names=T)
primatetree0 <- make.treedata(tree = allprimatetree,data = dat,name_column = "Species")
primatetree1<-primatetree0$phy
primatetree <- compute.brlen(primatetree1)
A <- vcv(primatetree, corr=TRUE)
dat$phylo <- dat$Species


####################################################################################################
###################### Now we start running phylogenetic models ####################################
####################################################################################################

# 1.1 when rElo_stp_z is a predictor and rElo_es is the response variable.
phy.fullStp<-rma.mv(rElo_es,variance,data=dat,
                     mods = ~rElo_stp_z+Study_duration_z+
                       Benefit_category_Direct_c+Benefit_category_Indirect_c+
                       Dispersal_pattern_FP_c+Dispersal_pattern_MFP_c+Dispersal_pattern_MP_c+
                       Social_organization_MLS_c+Social_organization_MMG_c+Social_organization_OMG_c+
                       Study_setting_captive_c+Study_setting_provisioned_c+Study_setting_wild_c+
                       Sex_category_F_c+Sex_category_Mixed_c+Sex_category_M_c,
                     random=list(~1|Species/Group,~1|phylo),R=list(phylo=A))

vif.rma(phy.fullStp)
#
#                 rElo_stp_z            Study_duration_z   Benefit_category_Direct_c      Dispersal_pattern_FP_c 
#                     1.1035                      1.8428                      1.2167                      2.4235 
#    Dispersal_pattern_MFP_c   Social_organization_MLS_c   Social_organization_MMG_c     Study_setting_captive_c 
#                     2.7051                      1.9574                      1.6439                      1.9897 
#Study_setting_provisioned_c            Sex_category_F_c        Sex_category_Mixed_c 
#                     1.6730                      1.3496                      2.1582 

summary(phy.fullStp)
#
#Multivariate Meta-Analysis Model (k = 74; method: REML)
#
#  logLik  Deviance       AIC       BIC      AICc 
#-59.4802  118.9603  148.9603  180.8673  159.3951   
#
#Variance Components:
#
#            estim    sqrt  nlvls  fixed         factor    R 
#sigma^2.1  0.0708  0.2660     25     no        Species   no 
#sigma^2.2  0.0631  0.2511     42     no  Species/Group   no 
#sigma^2.3  0.0000  0.0000     25     no          phylo  yes 
#
#Test for Residual Heterogeneity:
#QE(df = 62) = 109.6367, p-val = 0.0002
#
#Test of Moderators (coefficients 2:12):
#QM(df = 11) = 28.3630, p-val = 0.0028
#
#Model Results:
#
#                             estimate      se     zval    pval    ci.lb    ci.ub 
#intrcpt                        0.6910  0.0977   7.0700  <.0001   0.4994   0.8825  *** 
#rElo_stp_z                     0.1426  0.0807   1.7663  0.0773  -0.0156   0.3009    . 
#Study_duration_z               0.0438  0.0967   0.4528  0.6507  -0.1457   0.2332      
#Benefit_category_Direct_c      0.0891  0.1586   0.5619  0.5742  -0.2217   0.3999      
#Dispersal_pattern_FP_c        -0.0374  0.2975  -0.1256  0.9001  -0.6205   0.5458      
#Dispersal_pattern_MFP_c       -0.0086  0.3558  -0.0243  0.9806  -0.7060   0.6887      
#Social_organization_MLS_c      0.5499  0.5767   0.9535  0.3403  -0.5804   1.6801      
#Social_organization_MMG_c      0.2370  0.2780   0.8527  0.3938  -0.3078   0.7819      
#Study_setting_captive_c        0.9768  0.5472   1.7853  0.0742  -0.0956   2.0493    . 
#Study_setting_provisioned_c    0.3464  0.2619   1.3226  0.1860  -0.1669   0.8596      
#Sex_category_F_c              -0.5780  0.1446  -3.9981  <.0001  -0.8613  -0.2946  *** 
#Sex_category_Mixed_c          -0.6911  0.4800  -1.4396  0.1500  -1.6320   0.2498      
#
#---
#Signif. codes:  0 ‘***’ 0.001 ‘**’ 0.01 ‘*’ 0.05 ‘.’ 0.1 ‘ ’ 1
#

# 1.2 when rElo_stp_z is a predictor and rElo.ordinal_es is the response variable.
phy.fullStp<-rma.mv(rElo.ordinal_es,variance,data=dat,
                     mods = ~rElo_stp_z+Study_duration_z+
                       Benefit_category_Direct_c+Benefit_category_Indirect_c+
                       Dispersal_pattern_FP_c+Dispersal_pattern_MFP_c+Dispersal_pattern_MP_c+
                       Social_organization_MLS_c+Social_organization_MMG_c+Social_organization_OMG_c+
                       Study_setting_captive_c+Study_setting_provisioned_c+Study_setting_wild_c+
                       Sex_category_F_c+Sex_category_Mixed_c+Sex_category_M_c,
                     random=list(~1|Species/Group,~1|phylo),R=list(phylo=A))

vif.rma(phy.fullStp)
#
#                 rElo_stp_z            Study_duration_z   Benefit_category_Direct_c      Dispersal_pattern_FP_c 
#                     1.1032                      1.8699                      1.2272                      2.4275 
#    Dispersal_pattern_MFP_c   Social_organization_MLS_c   Social_organization_MMG_c     Study_setting_captive_c 
#                     2.7156                      1.9580                      1.6561                      1.9887 
#Study_setting_provisioned_c            Sex_category_F_c        Sex_category_Mixed_c 
#                     1.6669                      1.3519                      2.1525 

summary(phy.fullStp)
#
#Multivariate Meta-Analysis Model (k = 74; method: REML)
#
#  logLik  Deviance       AIC       BIC      AICc 
#-58.4460  116.8920  146.8920  178.7990  157.3268   
#
#Variance Components:
#
#            estim    sqrt  nlvls  fixed         factor    R 
#sigma^2.1  0.0662  0.2572     25     no        Species   no 
#sigma^2.2  0.0555  0.2356     42     no  Species/Group   no 
#sigma^2.3  0.0000  0.0001     25     no          phylo  yes 
#
#Test for Residual Heterogeneity:
#QE(df = 62) = 106.1681, p-val = 0.0004
#
#Test of Moderators (coefficients 2:12):
#QM(df = 11) = 29.8800, p-val = 0.0017
#
#Model Results:
#
#                             estimate      se     zval    pval    ci.lb    ci.ub 
#intrcpt                        0.6994  0.0952   7.3460  <.0001   0.5128   0.8860  *** 
#rElo_stp_z                     0.1363  0.0796   1.7116  0.0870  -0.0198   0.2923    . 
#Study_duration_z               0.0313  0.0947   0.3304  0.7411  -0.1543   0.2168      
#Benefit_category_Direct_c      0.1085  0.1581   0.6866  0.4923  -0.2013   0.4184      
#Dispersal_pattern_FP_c        -0.0639  0.2901  -0.2203  0.8256  -0.6325   0.5047      
#Dispersal_pattern_MFP_c        0.0247  0.3482   0.0710  0.9434  -0.6577   0.7071      
#Social_organization_MLS_c      0.4929  0.5644   0.8732  0.3825  -0.6134   1.5991      
#Social_organization_MMG_c      0.2699  0.2727   0.9899  0.3222  -0.2645   0.8044      
#Study_setting_captive_c        1.0327  0.5386   1.9173  0.0552  -0.0230   2.0884    . 
#Study_setting_provisioned_c    0.3532  0.2546   1.3871  0.1654  -0.1458   0.8521      
#Sex_category_F_c              -0.5747  0.1431  -4.0167  <.0001  -0.8552  -0.2943  *** 
#Sex_category_Mixed_c          -0.8891  0.4721  -1.8831  0.0597  -1.8145   0.0363    . 
#
#---
#Signif. codes:  0 ‘***’ 0.001 ‘**’ 0.01 ‘*’ 0.05 ‘.’ 0.1 ‘ ’ 1
#


# 2.1 when NDS_stp_z is a predictor and NDS_es is the response variable.
phy.fullStp<-rma.mv(NDS_es,variance,data=dat,
                     mods = ~NDS_stp_z+Study_duration_z+
                       Benefit_category_Direct_c+Benefit_category_Indirect_c+
                       Dispersal_pattern_FP_c+Dispersal_pattern_MFP_c+Dispersal_pattern_MP_c+
                       Social_organization_MLS_c+Social_organization_MMG_c+Social_organization_OMG_c+
                       Study_setting_captive_c+Study_setting_provisioned_c+Study_setting_wild_c+
                       Sex_category_F_c+Sex_category_Mixed_c+Sex_category_M_c,
                     random=list(~1|Species/Group,~1|phylo),R=list(phylo=A))

vif.rma(phy.fullStp)
#
#                  NDS_stp_z            Study_duration_z   Benefit_category_Direct_c      Dispersal_pattern_FP_c 
#                     1.2900                      1.8119                      1.2075                      2.4138 
#    Dispersal_pattern_MFP_c   Social_organization_MLS_c   Social_organization_MMG_c     Study_setting_captive_c 
#                     2.6755                      1.9337                      1.6292                      2.0117 
#Study_setting_provisioned_c            Sex_category_F_c        Sex_category_Mixed_c 
#                     1.7780                      1.4997                      2.1526 

summary(phy.fullStp)
#
#Multivariate Meta-Analysis Model (k = 74; method: REML)
#
#  logLik  Deviance       AIC       BIC      AICc 
#-60.8618  121.7236  151.7236  183.6306  162.1583   
#
#Variance Components:
#
#            estim    sqrt  nlvls  fixed         factor    R 
#sigma^2.1  0.0764  0.2764     25     no        Species   no 
#sigma^2.2  0.0786  0.2803     42     no  Species/Group   no 
#sigma^2.3  0.0000  0.0003     25     no          phylo  yes 
#
#Test for Residual Heterogeneity:
#QE(df = 62) = 113.0729, p-val < .0001
#
#Test of Moderators (coefficients 2:12):
#QM(df = 11) = 26.0142, p-val = 0.0065
#
#Model Results:
#
#                             estimate      se     zval    pval    ci.lb    ci.ub 
#intrcpt                        0.7083  0.1016   6.9715  <.0001   0.5092   0.9074  *** 
#NDS_stp_z                      0.0507  0.0821   0.6179  0.5367  -0.1101   0.2115      
#Study_duration_z               0.0114  0.1003   0.1135  0.9096  -0.1852   0.2080      
#Benefit_category_Direct_c      0.1353  0.1599   0.8465  0.3973  -0.1780   0.4486      
#Dispersal_pattern_FP_c        -0.0852  0.3088  -0.2760  0.7826  -0.6904   0.5199      
#Dispersal_pattern_MFP_c        0.1075  0.3667   0.2932  0.7694  -0.6113   0.8263      
#Social_organization_MLS_c      0.2468  0.5936   0.4158  0.6776  -0.9167   1.4103      
#Social_organization_MMG_c      0.2527  0.2871   0.8803  0.3787  -0.3100   0.8155      
#Study_setting_captive_c        0.9735  0.5650   1.7230  0.0849  -0.1339   2.0809    . 
#Study_setting_provisioned_c    0.2615  0.2819   0.9274  0.3537  -0.2911   0.8140      
#Sex_category_F_c              -0.5327  0.1552  -3.4331  0.0006  -0.8369  -0.2286  *** 
#Sex_category_Mixed_c          -0.9543  0.4925  -1.9376  0.0527  -1.9197   0.0110    . 
#
#---
#Signif. codes:  0 ‘***’ 0.001 ‘**’ 0.01 ‘*’ 0.05 ‘.’ 0.1 ‘ ’ 1
#


# 2.2 when NDS_stp_z is a predictor and NDS.ordinal_es is the response variable.
phy.fullStp<-rma.mv(NDS.ordinal_es,variance,data=dat,
                     mods = ~NDS_stp_z+Study_duration_z+
                       Benefit_category_Direct_c+Benefit_category_Indirect_c+
                       Dispersal_pattern_FP_c+Dispersal_pattern_MFP_c+Dispersal_pattern_MP_c+
                       Social_organization_MLS_c+Social_organization_MMG_c+Social_organization_OMG_c+
                       Study_setting_captive_c+Study_setting_provisioned_c+Study_setting_wild_c+
                       Sex_category_F_c+Sex_category_Mixed_c+Sex_category_M_c,
                     random=list(~1|Species/Group,~1|phylo),R=list(phylo=A))

vif.rma(phy.fullStp)
#
#                  NDS_stp_z            Study_duration_z   Benefit_category_Direct_c      Dispersal_pattern_FP_c 
#                     1.2688                      1.8985                      1.2441                      2.3885 
#    Dispersal_pattern_MFP_c   Social_organization_MLS_c   Social_organization_MMG_c     Study_setting_captive_c 
#                     2.7132                      1.8576                      1.6827                      1.9228 
#Study_setting_provisioned_c            Sex_category_F_c        Sex_category_Mixed_c 
#                     1.4669                      1.4994                      2.0200 

summary(phy.fullStp)
#
#Multivariate Meta-Analysis Model (k = 75; method: REML)
#
#  logLik  Deviance       AIC       BIC      AICc 
#-59.0938  118.1876  148.1876  180.3346  158.4004   
#
#Variance Components:
#
#            estim    sqrt  nlvls  fixed         factor    R 
#sigma^2.1  0.0553  0.2352     25     no        Species   no 
#sigma^2.2  0.0573  0.2393     43     no  Species/Group   no 
#sigma^2.3  0.0000  0.0000     25     no          phylo  yes 
#
#Test for Residual Heterogeneity:
#QE(df = 63) = 107.5904, p-val = 0.0004
#
#Test of Moderators (coefficients 2:12):
#QM(df = 11) = 26.1688, p-val = 0.0061
#
#Model Results:
#
#                             estimate      se     zval    pval    ci.lb    ci.ub 
#intrcpt                        0.6866  0.0914   7.5111  <.0001   0.5074   0.8658  *** 
#NDS_stp_z                      0.0579  0.0779   0.7439  0.4569  -0.0947   0.2105      
#Study_duration_z               0.0265  0.0926   0.2861  0.7748  -0.1551   0.2081      
#Benefit_category_Direct_c      0.1071  0.1581   0.6775  0.4981  -0.2027   0.4170      
#Dispersal_pattern_FP_c        -0.1307  0.2765  -0.4727  0.6364  -0.6727   0.4113      
#Dispersal_pattern_MFP_c        0.0330  0.3371   0.0980  0.9219  -0.6276   0.6937      
#Social_organization_MLS_c      0.5359  0.5398   0.9927  0.3209  -0.5221   1.5938      
#Social_organization_MMG_c      0.2770  0.2687   1.0308  0.3026  -0.2497   0.8037      
#Study_setting_captive_c        0.9133  0.5246   1.7411  0.0817  -0.1148   1.9415    . 
#Study_setting_provisioned_c    0.2113  0.2172   0.9732  0.3304  -0.2143   0.6370      
#Sex_category_F_c              -0.4726  0.1488  -3.1765  0.0015  -0.7642  -0.1810   ** 
#Sex_category_Mixed_c          -0.8901  0.4541  -1.9603  0.0500  -1.7801  -0.0002    * 
#
#---
#Signif. codes:  0 ‘***’ 0.001 ‘**’ 0.01 ‘*’ 0.05 ‘.’ 0.1 ‘ ’ 1
#


# 3.1 when BayesElo_stp_z is a predictor and BayesElo_es is the response variable.
phy.fullStp<-rma.mv(BayesElo_es,variance,data=dat,
                     mods = ~BayesElo_stp_z+Study_duration_z+
                       Benefit_category_Direct_c+Benefit_category_Indirect_c+
                       Dispersal_pattern_FP_c+Dispersal_pattern_MFP_c+Dispersal_pattern_MP_c+
                       Social_organization_MLS_c+Social_organization_MMG_c+Social_organization_OMG_c+
                       Study_setting_captive_c+Study_setting_provisioned_c+Study_setting_wild_c+
                       Sex_category_F_c+Sex_category_Mixed_c+Sex_category_M_c,
                     random=list(~1|Species/Group,~1|phylo),R=list(phylo=A))

vif.rma(phy.fullStp)
#
#             BayesElo_stp_z            Study_duration_z   Benefit_category_Direct_c      Dispersal_pattern_FP_c 
#                     1.1224                      1.8114                      1.1996                      2.3918 
#    Dispersal_pattern_MFP_c   Social_organization_MLS_c   Social_organization_MMG_c     Study_setting_captive_c 
#                     2.7632                      1.9166                      1.6359                      1.9930 
#Study_setting_provisioned_c            Sex_category_F_c        Sex_category_Mixed_c 
#                     1.7043                      1.3504                      2.1484 

summary(phy.fullStp)
#
#Multivariate Meta-Analysis Model (k = 74; method: REML)
#
#  logLik  Deviance       AIC       BIC      AICc 
#-60.5384  121.0767  151.0767  182.9837  161.5115   
#
#Variance Components:
#
#            estim    sqrt  nlvls  fixed         factor    R 
#sigma^2.1  0.0749  0.2737     25     no        Species   no 
#sigma^2.2  0.0751  0.2740     42     no  Species/Group   no 
#sigma^2.3  0.0000  0.0008     25     no          phylo  yes 
#
#Test for Residual Heterogeneity:
#QE(df = 62) = 113.1564, p-val < .0001
#
#Test of Moderators (coefficients 2:12):
#QM(df = 11) = 28.9079, p-val = 0.0023
#
#Model Results:
#
#                             estimate      se     zval    pval    ci.lb    ci.ub 
#intrcpt                        0.7089  0.1007   7.0372  <.0001   0.5114   0.9063  *** 
#BayesElo_stp_z                 0.1217  0.0841   1.4466  0.1480  -0.0432   0.2865      
#Study_duration_z               0.0180  0.0993   0.1809  0.8565  -0.1766   0.2126      
#Benefit_category_Direct_c      0.0642  0.1589   0.4040  0.6862  -0.2473   0.3757      
#Dispersal_pattern_FP_c        -0.1052  0.3046  -0.3454  0.7298  -0.7022   0.4918      
#Dispersal_pattern_MFP_c        0.1903  0.3696   0.5149  0.6066  -0.5341   0.9148      
#Social_organization_MLS_c      0.1586  0.5863   0.2705  0.7868  -0.9905   1.3077      
#Social_organization_MMG_c      0.2236  0.2853   0.7838  0.4332  -0.3356   0.7828      
#Study_setting_captive_c        1.0105  0.5590   1.8076  0.0707  -0.0851   2.1061    . 
#Study_setting_provisioned_c    0.2736  0.2734   1.0008  0.3169  -0.2622   0.8093      
#Sex_category_F_c              -0.6164  0.1467  -4.2028  <.0001  -0.9038  -0.3289  *** 
#Sex_category_Mixed_c          -0.9336  0.4891  -1.9089  0.0563  -1.8921   0.0250    . 
#
#---
#Signif. codes:  0 ‘***’ 0.001 ‘**’ 0.01 ‘*’ 0.05 ‘.’ 0.1 ‘ ’ 1
#


# 3.2 when BayesElo_stp_z is a predictor and BayesElo.ordinal_es is the response variable.
phy.fullStp<-rma.mv(BayesElo.ordinal_es,variance,data=dat,
                     mods = ~BayesElo_stp_z+Study_duration_z+
                       Benefit_category_Direct_c+Benefit_category_Indirect_c+
                       Dispersal_pattern_FP_c+Dispersal_pattern_MFP_c+Dispersal_pattern_MP_c+
                       Social_organization_MLS_c+Social_organization_MMG_c+Social_organization_OMG_c+
                       Study_setting_captive_c+Study_setting_provisioned_c+Study_setting_wild_c+
                       Sex_category_F_c+Sex_category_Mixed_c+Sex_category_M_c,
                     random=list(~1|Species/Group,~1|phylo),R=list(phylo=A))

vif.rma(phy.fullStp)
#
#             BayesElo_stp_z            Study_duration_z   Benefit_category_Direct_c      Dispersal_pattern_FP_c 
#                     1.1234                      1.8771                      1.2249                      2.4027 
#    Dispersal_pattern_MFP_c   Social_organization_MLS_c   Social_organization_MMG_c     Study_setting_captive_c 
#                     2.7910                      1.9206                      1.6641                      1.9926 
#Study_setting_provisioned_c            Sex_category_F_c        Sex_category_Mixed_c 
#                     1.6890                      1.3549                      2.1371 

summary(phy.fullStp)
#
#Multivariate Meta-Analysis Model (k = 74; method: REML)
#
#  logLik  Deviance       AIC       BIC      AICc 
#-59.0617  118.1234  148.1234  180.0305  158.5582   
#
#Variance Components:
#
#            estim    sqrt  nlvls  fixed         factor    R 
#sigma^2.1  0.0645  0.2540     25     no        Species   no 
#sigma^2.2  0.0537  0.2318     42     no  Species/Group   no 
#sigma^2.3  0.0000  0.0001     25     no          phylo  yes 
#
#Test for Residual Heterogeneity:
#QE(df = 62) = 107.0647, p-val = 0.0003
#
#Test of Moderators (coefficients 2:12):
#QM(df = 11) = 28.8079, p-val = 0.0024
#
#Model Results:
#
#                             estimate      se     zval    pval    ci.lb    ci.ub 
#intrcpt                        0.6902  0.0945   7.3029  <.0001   0.5050   0.8754  *** 
#BayesElo_stp_z                 0.1233  0.0808   1.5260  0.1270  -0.0351   0.2817      
#Study_duration_z               0.0147  0.0941   0.1564  0.8757  -0.1697   0.1991      
#Benefit_category_Direct_c      0.1152  0.1576   0.7308  0.4649  -0.1937   0.4240      
#Dispersal_pattern_FP_c        -0.1109  0.2863  -0.3872  0.6986  -0.6720   0.4503      
#Dispersal_pattern_MFP_c        0.0979  0.3504   0.2794  0.7799  -0.5889   0.7847      
#Social_organization_MLS_c      0.3416  0.5555   0.6150  0.5386  -0.7472   1.4304      
#Social_organization_MMG_c      0.2374  0.2715   0.8744  0.3819  -0.2947   0.7696      
#Study_setting_captive_c        0.8745  0.5368   1.6290  0.1033  -0.1777   1.9267      
#Study_setting_provisioned_c    0.3179  0.2544   1.2499  0.2113  -0.1806   0.8165      
#Sex_category_F_c              -0.5680  0.1428  -3.9779  <.0001  -0.8479  -0.2882  *** 
#Sex_category_Mixed_c          -0.7912  0.4685  -1.6886  0.0913  -1.7095   0.1271    . 
#
#---
#Signif. codes:  0 ‘***’ 0.001 ‘**’ 0.01 ‘*’ 0.05 ‘.’ 0.1 ‘ ’ 1
#


# 4.1 when BayesDS_stp_z is a predictor and BayesDS_es is the response variable.
phy.fullStp<-rma.mv(BayesDS_es,variance,data=dat,
                     mods = ~BayesDS_stp_z+Study_duration_z+
                       Benefit_category_Direct_c+Benefit_category_Indirect_c+
                       Dispersal_pattern_FP_c+Dispersal_pattern_MFP_c+Dispersal_pattern_MP_c+
                       Social_organization_MLS_c+Social_organization_MMG_c+Social_organization_OMG_c+
                       Study_setting_captive_c+Study_setting_provisioned_c+Study_setting_wild_c+
                       Sex_category_F_c+Sex_category_Mixed_c+Sex_category_M_c,
                     random=list(~1|Species/Group,~1|phylo),R=list(phylo=A))

vif.rma(phy.fullStp)
#
#              BayesDS_stp_z            Study_duration_z   Benefit_category_Direct_c      Dispersal_pattern_FP_c 
#                     1.2863                      1.7732                      1.2001                      2.2907 
#    Dispersal_pattern_MFP_c   Social_organization_MLS_c   Social_organization_MMG_c     Study_setting_captive_c 
#                     2.5237                      1.8611                      1.5354                      2.0033 
#Study_setting_provisioned_c            Sex_category_F_c        Sex_category_Mixed_c 
#                     1.6918                      1.5666                      2.1471 

summary(phy.fullStp)
#
#Multivariate Meta-Analysis Model (k = 74; method: REML)
#
#  logLik  Deviance       AIC       BIC      AICc 
#-63.3257  126.6515  156.6515  188.5585  167.0862   
#
#Variance Components:
#
#            estim    sqrt  nlvls  fixed         factor    R 
#sigma^2.1  0.0662  0.2574     25     no        Species   no 
#sigma^2.2  0.0907  0.3012     42     no  Species/Group   no 
#sigma^2.3  0.0289  0.1701     25     no          phylo  yes 
#
#Test for Residual Heterogeneity:
#QE(df = 62) = 118.1519, p-val < .0001
#
#Test of Moderators (coefficients 2:12):
#QM(df = 11) = 26.4551, p-val = 0.0055
#
#Model Results:
#
#                             estimate      se     zval    pval    ci.lb    ci.ub 
#intrcpt                        0.7006  0.1434   4.8865  <.0001   0.4196   0.9815  *** 
#BayesDS_stp_z                  0.0605  0.0861   0.7024  0.4824  -0.1083   0.2293      
#Study_duration_z               0.0320  0.1035   0.3090  0.7574  -0.1708   0.2348      
#Benefit_category_Direct_c      0.0303  0.1608   0.1886  0.8504  -0.2848   0.3455      
#Dispersal_pattern_FP_c        -0.0676  0.3590  -0.1882  0.8507  -0.7712   0.6360      
#Dispersal_pattern_MFP_c        0.1001  0.4003   0.2500  0.8026  -0.6845   0.8846      
#Social_organization_MLS_c      0.2628  0.6149   0.4273  0.6691  -0.9424   1.4679      
#Social_organization_MMG_c      0.3119  0.2934   1.0630  0.2878  -0.2631   0.8869      
#Study_setting_captive_c        1.0857  0.5865   1.8510  0.0642  -0.0639   2.2353    . 
#Study_setting_provisioned_c    0.3035  0.2881   1.0536  0.2921  -0.2611   0.8681      
#Sex_category_F_c              -0.5651  0.1615  -3.5003  0.0005  -0.8816  -0.2487  *** 
#Sex_category_Mixed_c          -1.0942  0.5070  -2.1584  0.0309  -2.0878  -0.1006    * 
#
#---
#Signif. codes:  0 ‘***’ 0.001 ‘**’ 0.01 ‘*’ 0.05 ‘.’ 0.1 ‘ ’ 1
#


# 4.2 when BayesDS_stp_z is a predictor and BayesDS.ordinal_es is the response variable.
phy.fullStp<-rma.mv(BayesDS.ordinal_es,variance,data=dat,
                     mods = ~BayesDS_stp_z+Study_duration_z+
                       Benefit_category_Direct_c+Benefit_category_Indirect_c+
                       Dispersal_pattern_FP_c+Dispersal_pattern_MFP_c+Dispersal_pattern_MP_c+
                       Social_organization_MLS_c+Social_organization_MMG_c+Social_organization_OMG_c+
                       Study_setting_captive_c+Study_setting_provisioned_c+Study_setting_wild_c+
                       Sex_category_F_c+Sex_category_Mixed_c+Sex_category_M_c,
                     random=list(~1|Species/Group,~1|phylo),R=list(phylo=A))
 
vif.rma(phy.fullStp)
#
#              BayesDS_stp_z            Study_duration_z   Benefit_category_Direct_c      Dispersal_pattern_FP_c 
#                     1.3259                      1.8941                      1.2410                      2.3834 
#    Dispersal_pattern_MFP_c   Social_organization_MLS_c   Social_organization_MMG_c     Study_setting_captive_c 
#                     2.6733                      1.9602                      1.6852                      1.9934 
#Study_setting_provisioned_c            Sex_category_F_c        Sex_category_Mixed_c 
#                     1.7272                      1.5923                      2.1154 

summary(phy.fullStp)
#
#Multivariate Meta-Analysis Model (k = 74; method: REML)
#
#  logLik  Deviance       AIC       BIC      AICc 
#-60.1358  120.2715  150.2715  182.1785  160.7063   
#
#Variance Components:
#
#            estim    sqrt  nlvls  fixed         factor    R 
#sigma^2.1  0.0478  0.2187     25     no        Species   no 
#sigma^2.2  0.0702  0.2650     42     no  Species/Group   no 
#sigma^2.3  0.0000  0.0000     25     no          phylo  yes 
#
#Test for Residual Heterogeneity:
#QE(df = 62) = 108.4544, p-val = 0.0002
#
#Test of Moderators (coefficients 2:12):
#QM(df = 11) = 26.3505, p-val = 0.0058
#
#Model Results:
#
#                             estimate      se     zval    pval    ci.lb    ci.ub 
#intrcpt                        0.6864  0.0921   7.4520  <.0001   0.5059   0.8670  *** 
#BayesDS_stp_z                  0.0756  0.0818   0.9241  0.3554  -0.0848   0.2361      
#Study_duration_z               0.0121  0.0949   0.1276  0.8984  -0.1738   0.1980      
#Benefit_category_Direct_c      0.0888  0.1588   0.5590  0.5762  -0.2225   0.4000      
#Dispersal_pattern_FP_c        -0.1363  0.2785  -0.4892  0.6247  -0.6822   0.4097      
#Dispersal_pattern_MFP_c        0.0273  0.3361   0.0811  0.9353  -0.6314   0.6860      
#Social_organization_MLS_c      0.4879  0.5603   0.8709  0.3838  -0.6102   1.5861      
#Social_organization_MMG_c      0.2628  0.2725   0.9644  0.3348  -0.2713   0.7970      
#Study_setting_captive_c        0.8900  0.5402   1.6474  0.0995  -0.1688   1.9488    . 
#Study_setting_provisioned_c    0.2527  0.2590   0.9755  0.3293  -0.2550   0.7603      
#Sex_category_F_c              -0.4593  0.1557  -2.9491  0.0032  -0.7646  -0.1541   ** 
#Sex_category_Mixed_c          -0.8868  0.4710  -1.8828  0.0597  -1.8099   0.0363    . 
#
#---
#Signif. codes:  0 ‘***’ 0.001 ‘**’ 0.01 ‘*’ 0.05 ‘.’ 0.1 ‘ ’ 1
#


##################################################################################################
############################## For unpublished data ##############################################
######### These results are presented in Table S56-S63 of Supplementary material 1 ###############
##################################################################################################

unpub_data<-subset(data,data$Data_origin=="unpublished")  

#Standardizing each independent variable
dat<-dummy_cols(unpub_data,select_columns = c("Benefit_category",
                                             "Study_setting",
                                             "Sex_category"))

dat$Benefit_category_Direct=as.numeric(dat$Benefit_category_Direct)
dat$Benefit_category_Direct_c=dat$Benefit_category_Direct-mean(dat$Benefit_category_Direct)

dat$Benefit_category_Indirect=as.numeric(dat$Benefit_category_Indirect)
dat$Benefit_category_Indirect_c=dat$Benefit_category_Indirect-mean(dat$Benefit_category_Indirect)

dat$Study_setting_provisioned=as.numeric(dat$Study_setting_provisioned)
dat$Study_setting_provisioned_c=dat$Study_setting_provisioned-mean(dat$Study_setting_provisioned)

dat$Study_setting_wild=as.numeric(dat$Study_setting_wild)
dat$Study_setting_wild_c=dat$Study_setting_wild-mean(dat$Study_setting_wild)

dat$Sex_category_F=as.numeric(dat$Sex_category_F)
dat$Sex_category_F_c=dat$Sex_category_F-mean(dat$Sex_category_F)

dat$Sex_category_M=as.numeric(dat$Sex_category_M)
dat$Sex_category_M_c=dat$Sex_category_M-mean(dat$Sex_category_M)

dat$Sex_category_Mixed=as.numeric(dat$Sex_category_Mixed)
dat$Sex_category_Mixed_c=dat$Sex_category_Mixed-mean(dat$Sex_category_Mixed)

dat$Study_duration_z<-as.vector(scale(dat$Study_duration))
dat$rElo_stp_z<-as.vector(scale(dat$rElo_stp)) 
dat$NDS_stp_z<-as.vector(scale(dat$NDS_stp)) 
dat$BayesElo_stp_z<-as.vector(scale(dat$BayesElo_stp)) 
dat$BayesDS_stp_z<-as.vector(scale(dat$BayesDS_stp))

#Load the primate phylogenetic tree
library(ape)
library(treeplyr)
allprimatetree <- read.nexus("consensusTree_Primates.nex",tree.names=T)
primatetree0 <- make.treedata(tree = allprimatetree,data = dat,name_column = "Species")
primatetree1<-primatetree0$phy
primatetree <- compute.brlen(primatetree1)
A <- vcv(primatetree, corr=TRUE)
dat$phylo <- dat$Species


####################################################################################################
###################### Now we start running phylogenetic models ####################################
####################################################################################################

# 1.1 when rElo_stp_z is a predictor and rElo_es is the response variable.
phy.fullStp<-rma.mv(rElo_es,variance,data=dat,
                     mods = ~rElo_stp_z+Study_duration_z+
                       Benefit_category_Direct_c+Benefit_category_Indirect_c+
                       Study_setting_provisioned_c+Study_setting_wild_c+
                       Sex_category_F_c+Sex_category_Mixed_c+Sex_category_M_c,
                     random=list(~1|Species/Group,~1|phylo),R=list(phylo=A))

vif.rma(phy.fullStp)
#
#                 rElo_stp_z            Study_duration_z   Benefit_category_Direct_c Study_setting_provisioned_c 
#                     1.0996                      1.2961                      1.4560                      1.1740 
#           Sex_category_F_c        Sex_category_Mixed_c 
#                     1.0995                      1.1000 

summary(phy.fullStp)
#
#Multivariate Meta-Analysis Model (k = 78; method: REML)
#
#  logLik  Deviance       AIC       BIC      AICc 
#-20.6940   41.3880   61.3880   84.0148   65.0547   
#
#Variance Components:
#
#            estim    sqrt  nlvls  fixed         factor    R 
#sigma^2.1  0.0019  0.0440      5     no        Species   no 
#sigma^2.2  0.0135  0.1163     21     no  Species/Group   no 
#sigma^2.3  0.0000  0.0000      5     no          phylo  yes 
#
#Test for Residual Heterogeneity:
#QE(df = 71) = 89.2943, p-val = 0.0701
#
#Test of Moderators (coefficients 2:7):
#QM(df = 6) = 23.6660, p-val = 0.0006
#
#Model Results:
#
#                             estimate      se     zval    pval    ci.lb    ci.ub 
#intrcpt                        0.2164  0.0472   4.5820  <.0001   0.1238   0.3089  *** 
#rElo_stp_z                     0.0123  0.0360   0.3417  0.7326  -0.0582   0.0828      
#Study_duration_z              -0.0281  0.0364  -0.7723  0.4399  -0.0996   0.0433      
#Benefit_category_Direct_c      0.0220  0.0995   0.2207  0.8253  -0.1731   0.2170      
#Study_setting_provisioned_c   -0.2418  0.1400  -1.7276  0.0841  -0.5162   0.0325    . 
#Sex_category_F_c              -0.2725  0.0647  -4.2093  <.0001  -0.3994  -0.1456  *** 
#Sex_category_Mixed_c           0.0496  0.1466   0.3385  0.7350  -0.2377   0.3369      
#
#---
#Signif. codes:  0 ‘***’ 0.001 ‘**’ 0.01 ‘*’ 0.05 ‘.’ 0.1 ‘ ’ 1
#

# 1.2 when rElo_stp_z is a predictor and rElo.ordinal_es is the response variable.
phy.fullStp<-rma.mv(rElo.ordinal_es,variance,data=dat,
                     mods = ~rElo_stp_z+Study_duration_z+
                       Benefit_category_Direct_c+Benefit_category_Indirect_c+
                       Study_setting_provisioned_c+Study_setting_wild_c+
                       Sex_category_F_c+Sex_category_Mixed_c+Sex_category_M_c,
                     random=list(~1|Species/Group,~1|phylo),R=list(phylo=A))

vif.rma(phy.fullStp)
#
#                 rElo_stp_z            Study_duration_z   Benefit_category_Direct_c Study_setting_provisioned_c 
#                     1.1055                      1.3308                      1.4807                      1.1682 
#           Sex_category_F_c        Sex_category_Mixed_c 
#                     1.1063                      1.1121 

summary(phy.fullStp)
#
#Multivariate Meta-Analysis Model (k = 78; method: REML)
#
#  logLik  Deviance       AIC       BIC      AICc 
#-21.0783   42.1566   62.1566   84.7834   65.8232   
#
#Variance Components:
#
#            estim    sqrt  nlvls  fixed         factor    R 
#sigma^2.1  0.0000  0.0000      5     no        Species   no 
#sigma^2.2  0.0126  0.1121     21     no  Species/Group   no 
#sigma^2.3  0.0000  0.0000      5     no          phylo  yes 
#
#Test for Residual Heterogeneity:
#QE(df = 71) = 89.3601, p-val = 0.0695
#
#Test of Moderators (coefficients 2:7):
#QM(df = 6) = 25.6645, p-val = 0.0003
#
#Model Results:
#
#                             estimate      se     zval    pval    ci.lb    ci.ub 
#intrcpt                        0.2172  0.0415   5.2307  <.0001   0.1358   0.2986  *** 
#rElo_stp_z                     0.0006  0.0357   0.0168  0.9866  -0.0693   0.0705      
#Study_duration_z              -0.0310  0.0360  -0.8616  0.3889  -0.1016   0.0395      
#Benefit_category_Direct_c      0.0196  0.0950   0.2062  0.8366  -0.1667   0.2059      
#Study_setting_provisioned_c   -0.2509  0.1267  -1.9803  0.0477  -0.4991  -0.0026    * 
#Sex_category_F_c              -0.2777  0.0647  -4.2938  <.0001  -0.4045  -0.1509  *** 
#Sex_category_Mixed_c           0.0593  0.1442   0.4113  0.6809  -0.2233   0.3419      
#
#---
#Signif. codes:  0 ‘***’ 0.001 ‘**’ 0.01 ‘*’ 0.05 ‘.’ 0.1 ‘ ’ 1
#


# 2.1 when NDS_stp_z is a predictor and NDS_es is the response variable.
phy.fullStp<-rma.mv(NDS_es,variance,data=dat,
                     mods = ~NDS_stp_z+Study_duration_z+
                       Benefit_category_Direct_c+Benefit_category_Indirect_c+
                       Study_setting_provisioned_c+Study_setting_wild_c+
                       Sex_category_F_c+Sex_category_Mixed_c+Sex_category_M_c,
                     random=list(~1|Species/Group,~1|phylo),R=list(phylo=A))

vif.rma(phy.fullStp)
#
#                  NDS_stp_z            Study_duration_z   Benefit_category_Direct_c Study_setting_provisioned_c 
#                     1.4705                      1.5997                      1.6380                      1.2771 
#           Sex_category_F_c        Sex_category_Mixed_c 
#                     1.1385                      1.1689 

summary(phy.fullStp)
#
#Multivariate Meta-Analysis Model (k = 78; method: REML)
#
#  logLik  Deviance       AIC       BIC      AICc 
#-19.9057   39.8114   59.8114   82.4382   63.4780   
#
#Variance Components:
#
#            estim    sqrt  nlvls  fixed         factor    R 
#sigma^2.1  0.0007  0.0273      5     no        Species   no 
#sigma^2.2  0.0123  0.1108     21     no  Species/Group   no 
#sigma^2.3  0.0000  0.0000      5     no          phylo  yes 
#
#Test for Residual Heterogeneity:
#QE(df = 71) = 87.0181, p-val = 0.0952
#
#Test of Moderators (coefficients 2:7):
#QM(df = 6) = 22.3208, p-val = 0.0011
#
#Model Results:
#
#                             estimate      se     zval    pval    ci.lb    ci.ub 
#intrcpt                        0.2004  0.0440   4.5538  <.0001   0.1141   0.2866  *** 
#NDS_stp_z                     -0.0244  0.0427  -0.5716  0.5676  -0.1081   0.0593      
#Study_duration_z              -0.0234  0.0396  -0.5912  0.5544  -0.1009   0.0542      
#Benefit_category_Direct_c      0.0023  0.1014   0.0231  0.9815  -0.1963   0.2010      
#Study_setting_provisioned_c   -0.2705  0.1366  -1.9808  0.0476  -0.5382  -0.0028    * 
#Sex_category_F_c              -0.2505  0.0657  -3.8139  0.0001  -0.3792  -0.1218  *** 
#Sex_category_Mixed_c           0.0958  0.1488   0.6441  0.5195  -0.1957   0.3874      
#
#---
#Signif. codes:  0 ‘***’ 0.001 ‘**’ 0.01 ‘*’ 0.05 ‘.’ 0.1 ‘ ’ 1
#


# 2.2 when NDS_stp_z is a predictor and NDS.ordinal_es is the response variable.
phy.fullStp<-rma.mv(NDS.ordinal_es,variance,data=dat,
                     mods = ~NDS_stp_z+Study_duration_z+
                       Benefit_category_Direct_c+Benefit_category_Indirect_c+
                       Study_setting_provisioned_c+Study_setting_wild_c+
                       Sex_category_F_c+Sex_category_Mixed_c+Sex_category_M_c,
                     random=list(~1|Species/Group,~1|phylo),R=list(phylo=A))

vif.rma(phy.fullStp)
#
#                  NDS_stp_z            Study_duration_z   Benefit_category_Direct_c Study_setting_provisioned_c 
#                     1.4593                      1.5819                      1.6273                      1.2741 
#           Sex_category_F_c        Sex_category_Mixed_c 
#                     1.1367                      1.1632 

summary(phy.fullStp)
#
#Multivariate Meta-Analysis Model (k = 78; method: REML)
#
#  logLik  Deviance       AIC       BIC      AICc 
#-22.9718   45.9435   65.9435   88.5703   69.6102   
#
#Variance Components:
#
#            estim    sqrt  nlvls  fixed         factor    R 
#sigma^2.1  0.0018  0.0423      5     no        Species   no 
#sigma^2.2  0.0117  0.1080     21     no  Species/Group   no 
#sigma^2.3  0.0000  0.0000      5     no          phylo  yes 
#
#Test for Residual Heterogeneity:
#QE(df = 71) = 92.9900, p-val = 0.0411
#
#Test of Moderators (coefficients 2:7):
#QM(df = 6) = 29.3296, p-val < .0001
#
#Model Results:
#
#                             estimate      se     zval    pval    ci.lb    ci.ub 
#intrcpt                        0.2063  0.0464   4.4467  <.0001   0.1154   0.2972  *** 
#NDS_stp_z                     -0.0293  0.0428  -0.6844  0.4937  -0.1133   0.0546      
#Study_duration_z              -0.0284  0.0393  -0.7235  0.4694  -0.1055   0.0486      
#Benefit_category_Direct_c      0.0164  0.1023   0.1605  0.8725  -0.1840   0.2169      
#Study_setting_provisioned_c   -0.2899  0.1415  -2.0484  0.0405  -0.5673  -0.0125    * 
#Sex_category_F_c              -0.3057  0.0657  -4.6539  <.0001  -0.4344  -0.1769  *** 
#Sex_category_Mixed_c           0.0324  0.1493   0.2168  0.8283  -0.2603   0.3251      
#
#---
#Signif. codes:  0 ‘***’ 0.001 ‘**’ 0.01 ‘*’ 0.05 ‘.’ 0.1 ‘ ’ 1
#


# 3.1 when BayesElo_stp_z is a predictor and BayesElo_es is the response variable.
phy.fullStp<-rma.mv(BayesElo_es,variance,data=dat,
                     mods = ~BayesElo_stp_z+Study_duration_z+
                       Benefit_category_Direct_c+Benefit_category_Indirect_c+
                       Study_setting_provisioned_c+Study_setting_wild_c+
                       Sex_category_F_c+Sex_category_Mixed_c+Sex_category_M_c,
                     random=list(~1|Species/Group,~1|phylo),R=list(phylo=A))

vif.rma(phy.fullStp)
#
#             BayesElo_stp_z            Study_duration_z   Benefit_category_Direct_c Study_setting_provisioned_c 
#                     1.1459                      1.3452                      1.4906                      1.1678 
#           Sex_category_F_c        Sex_category_Mixed_c 
#                     1.1175                      1.1169 

summary(phy.fullStp)
#
#Multivariate Meta-Analysis Model (k = 78; method: REML)
#
#  logLik  Deviance       AIC       BIC      AICc 
#-20.2168   40.4336   60.4336   83.0604   64.1003   
#
#Variance Components:
#
#            estim    sqrt  nlvls  fixed         factor    R 
#sigma^2.1  0.0008  0.0281      5     no        Species   no 
#sigma^2.2  0.0139  0.1178     21     no  Species/Group   no 
#sigma^2.3  0.0000  0.0000      5     no          phylo  yes 
#
#Test for Residual Heterogeneity:
#QE(df = 71) = 88.4611, p-val = 0.0786
#
#Test of Moderators (coefficients 2:7):
#QM(df = 6) = 21.2308, p-val = 0.0017
#
#Model Results:
#
#                             estimate      se     zval    pval    ci.lb    ci.ub 
#intrcpt                        0.2056  0.0445   4.6170  <.0001   0.1183   0.2929  *** 
#BayesElo_stp_z                -0.0128  0.0395  -0.3250  0.7452  -0.0903   0.0646      
#Study_duration_z              -0.0286  0.0370  -0.7719  0.4402  -0.1011   0.0440      
#Benefit_category_Direct_c      0.0039  0.0990   0.0392  0.9687  -0.1902   0.1979      
#Study_setting_provisioned_c   -0.2608  0.1338  -1.9491  0.0513  -0.5231   0.0015    . 
#Sex_category_F_c              -0.2456  0.0652  -3.7669  0.0002  -0.3734  -0.1178  *** 
#Sex_category_Mixed_c           0.0716  0.1466   0.4883  0.6253  -0.2157   0.3589      
#
#---
#Signif. codes:  0 ‘***’ 0.001 ‘**’ 0.01 ‘*’ 0.05 ‘.’ 0.1 ‘ ’ 1
#


# 3.2 when BayesElo_stp_z is a predictor and BayesElo.ordinal_es is the response variable.
phy.fullStp<-rma.mv(BayesElo.ordinal_es,variance,data=dat,
                     mods = ~BayesElo_stp_z+Study_duration_z+
                       Benefit_category_Direct_c+Benefit_category_Indirect_c+
                       Study_setting_provisioned_c+Study_setting_wild_c+
                       Sex_category_F_c+Sex_category_Mixed_c+Sex_category_M_c,
                     random=list(~1|Species/Group,~1|phylo),R=list(phylo=A))

vif.rma(phy.fullStp)
#
#             BayesElo_stp_z            Study_duration_z   Benefit_category_Direct_c Study_setting_provisioned_c 
#                     1.1416                      1.3486                      1.4804                      1.1611 
#           Sex_category_F_c        Sex_category_Mixed_c 
#                     1.1179                      1.1181 

summary(phy.fullStp)
#
#Multivariate Meta-Analysis Model (k = 78; method: REML)
#
#  logLik  Deviance       AIC       BIC      AICc 
#-20.9035   41.8070   61.8070   84.4338   65.4736   
#
#Variance Components:
#
#            estim    sqrt  nlvls  fixed         factor    R 
#sigma^2.1  0.0000  0.0000      5     no        Species   no 
#sigma^2.2  0.0156  0.1251     21     no  Species/Group   no 
#sigma^2.3  0.0000  0.0000      5     no          phylo  yes 
#
#Test for Residual Heterogeneity:
#QE(df = 71) = 90.0790, p-val = 0.0628
#
#Test of Moderators (coefficients 2:7):
#QM(df = 6) = 24.0820, p-val = 0.0005
#
#Model Results:
#
#                             estimate      se     zval    pval    ci.lb    ci.ub 
#intrcpt                        0.2110  0.0434   4.8608  <.0001   0.1259   0.2961  *** 
#BayesElo_stp_z                -0.0147  0.0397  -0.3707  0.7109  -0.0925   0.0631      
#Study_duration_z              -0.0329  0.0376  -0.8759  0.3811  -0.1065   0.0407      
#Benefit_category_Direct_c      0.0146  0.0992   0.1471  0.8830  -0.1799   0.2091      
#Study_setting_provisioned_c   -0.2746  0.1320  -2.0797  0.0375  -0.5334  -0.0158    * 
#Sex_category_F_c              -0.2635  0.0653  -4.0378  <.0001  -0.3914  -0.1356  *** 
#Sex_category_Mixed_c           0.0547  0.1468   0.3725  0.7095  -0.2331   0.3424      
#
#---
#Signif. codes:  0 ‘***’ 0.001 ‘**’ 0.01 ‘*’ 0.05 ‘.’ 0.1 ‘ ’ 1
#


# 4.1 when BayesDS_stp_z is a predictor and BayesDS_es is the response variable.
phy.fullStp<-rma.mv(BayesDS_es,variance,data=dat,
                     mods = ~BayesDS_stp_z+Study_duration_z+
                       Benefit_category_Direct_c+Benefit_category_Indirect_c+
                       Study_setting_provisioned_c+Study_setting_wild_c+
                       Sex_category_F_c+Sex_category_Mixed_c+Sex_category_M_c,
                     random=list(~1|Species/Group,~1|phylo),R=list(phylo=A))

vif.rma(phy.fullStp)
#
#              BayesDS_stp_z            Study_duration_z   Benefit_category_Direct_c Study_setting_provisioned_c 
#                     1.4754                      1.4997                      1.6840                      1.2535 
#           Sex_category_F_c        Sex_category_Mixed_c 
#                     1.1151                      1.2040 

summary(phy.fullStp)
#
#Multivariate Meta-Analysis Model (k = 78; method: REML)
#
#  logLik  Deviance       AIC       BIC      AICc 
#-19.3442   38.6884   58.6884   81.3152   62.3551   
#
#Variance Components:
#
#            estim    sqrt  nlvls  fixed         factor    R 
#sigma^2.1  0.0030  0.0546      5     no        Species   no 
#sigma^2.2  0.0143  0.1196     21     no  Species/Group   no 
#sigma^2.3  0.0000  0.0000      5     no          phylo  yes 
#
#Test for Residual Heterogeneity:
#QE(df = 71) = 86.8119, p-val = 0.0977
#
#Test of Moderators (coefficients 2:7):
#QM(df = 6) = 17.3779, p-val = 0.0080
#
#Model Results:
#
#                             estimate      se     zval    pval    ci.lb    ci.ub 
#intrcpt                        0.1900  0.0507   3.7454  0.0002   0.0906   0.2894  *** 
#BayesDS_stp_z                 -0.0317  0.0437  -0.7250  0.4684  -0.1173   0.0539      
#Study_duration_z              -0.0190  0.0398  -0.4786  0.6323  -0.0969   0.0589      
#Benefit_category_Direct_c     -0.0232  0.1098  -0.2111  0.8328  -0.2383   0.1920      
#Study_setting_provisioned_c   -0.2785  0.1518  -1.8352  0.0665  -0.5759   0.0189    . 
#Sex_category_F_c              -0.2230  0.0653  -3.4134  0.0006  -0.3511  -0.0950  *** 
#Sex_category_Mixed_c           0.0566  0.1549   0.3657  0.7146  -0.2469   0.3601      
#
#---
#Signif. codes:  0 ‘***’ 0.001 ‘**’ 0.01 ‘*’ 0.05 ‘.’ 0.1 ‘ ’ 1
#


# 4.2 when BayesDS_stp_z is a predictor and BayesDS.ordinal_es is the response variable.
phy.fullStp<-rma.mv(BayesDS.ordinal_es,variance,data=dat,
                     mods = ~BayesDS_stp_z+Study_duration_z+
                       Benefit_category_Direct_c+Benefit_category_Indirect_c+
                       Study_setting_provisioned_c+Study_setting_wild_c+
                       Sex_category_F_c+Sex_category_Mixed_c+Sex_category_M_c,
                     random=list(~1|Species/Group,~1|phylo),R=list(phylo=A))

vif.rma(phy.fullStp)
#
#              BayesDS_stp_z            Study_duration_z   Benefit_category_Direct_c Study_setting_provisioned_c 
#                     1.4690                      1.4844                      1.6802                      1.2465 
#           Sex_category_F_c        Sex_category_Mixed_c 
#                     1.1134                      1.2002 

summary(phy.fullStp)
#
#Multivariate Meta-Analysis Model (k = 78; method: REML)
#
#  logLik  Deviance       AIC       BIC      AICc 
#-22.5762   45.1524   65.1524   87.7792   68.8191   
#
#Variance Components:
#
#            estim    sqrt  nlvls  fixed         factor    R 
#sigma^2.1  0.0046  0.0676      5     no        Species   no 
#sigma^2.2  0.0130  0.1139     21     no  Species/Group   no 
#sigma^2.3  0.0000  0.0000      5     no          phylo  yes 
#
#Test for Residual Heterogeneity:
#QE(df = 71) = 92.7843, p-val = 0.0424
#
#Test of Moderators (coefficients 2:7):
#QM(df = 6) = 22.3596, p-val = 0.0010
#
#Model Results:
#
#                             estimate      se     zval    pval    ci.lb    ci.ub 
#intrcpt                        0.1840  0.0535   3.4368  0.0006   0.0791   0.2889  *** 
#BayesDS_stp_z                 -0.0374  0.0436  -0.8581  0.3908  -0.1228   0.0480      
#Study_duration_z              -0.0251  0.0392  -0.6396  0.5224  -0.1020   0.0518      
#Benefit_category_Direct_c     -0.0074  0.1099  -0.0673  0.9464  -0.2229   0.2081      
#Study_setting_provisioned_c   -0.2799  0.1574  -1.7786  0.0753  -0.5884   0.0285    . 
#Sex_category_F_c              -0.2664  0.0653  -4.0807  <.0001  -0.3944  -0.1385  *** 
#Sex_category_Mixed_c           0.0092  0.1552   0.0593  0.9527  -0.2950   0.3134      
#
#---
#Signif. codes:  0 ‘***’ 0.001 ‘**’ 0.01 ‘*’ 0.05 ‘.’ 0.1 ‘ ’ 1
#
